# Supplementary material for: The association between COVID-19 preventive behaviors and mental health conditions
Source: PLoS One. 2023 Aug 4;18(8):e0289533. doi: 10.1371/journal.pone.0289533 (PMC10403101; doi:10.1371/journal.pone.0289533)
Supplement: S1 File — (XLSX) [file pone.0289533.s001.xlsx]

## Sheet: Sheet1
Time Period	SU_ID	P_PANEL	NATIONAL_WEIGHT	REGION_WEIGHT	NATIONAL_WEIGHT_POP	REGION_WEIGHT_POP	NAT_WGT_COMB_POP	REG_WGT_COMB_POP	P_GEO	SOC1	SOC2A	SOC2B	SOC3A	SOC3B	SOC4A	SOC4B	SOC5A	SOC5B	SOC5C	SOC5D	PHYS2_2	PHYS2_16	PHYS2_17	PHYS2_18	PHYS2_DK	PHYS2_SKP	PHYS2_REF	PHYS10D	PHYS10E	ECON8Q	ECON1	ECON2	ECON4	PHYS3A	PHYS3B	PHYS3C	PHYS3D	PHYS3E	PHYS3F	PHYS3G	PHYS3H	PHYS3I	PHYS3J	PHYS3K	PHYS3L	PHYS3M	PHYS4	PHYS5	PHYS6
1	20001173	ABS		1.21865		41103.6		13701.2	(8) New York	2	3	3	0	0	2	2	1	1	1	2	1	1	1	(1) Yes	(0) No	(0) No	(0) No	1	(1) Extremely likely	0	(3) No, I did not work for pay last week.		(7) I was not at my usual jobs because I was recovering from COVID-19 or isolating due to exposure to COVID-19	0	0	0	1	0	1	0	1	0	0	0	0	1	1	2	2
1	20002089	ABS		0.228867		3127.87		1042.62	(17) Phoenix-Mesa-Chandler, Arizona	2	2	2	0	2	2	2	1	1	1	1	1	1	1	(0) No	(0) No	(0) No	(0) No	1	(1) Extremely likely	0	(3) No, I did not work for pay last week.		(2) I am retired	0	1	0	0	0	0	0	0	0	0	1	1	0	2	2	2
1	20002704	ABS		0.251659		1960.94		653.648	(9) Oregon	2	2	2	0	0	2	1	1	1	1	2	1	1	1	(0) No	(0) No	(0) No	(0) No	1	(1) Extremely likely	0	(2) Yes, I worked as self-employed in my own business, professional practice, or farm			0	0	0	0	0	0	1	0	0	0	0	0	1	2	2	2
1	20002713	ABS		0.207222		958.491		319.497	(18) Pittsburgh, Pennsylvania	2	1	1	0	0	2	1	1	1	2	1	1	1	1	(0) No	(0) No	(0) No	(0) No	2	(2) Very likely	0	(3) No, I did not work for pay last week.		(2) I am retired	0	1	0	0	0	0	0	1	0	0	0	0	1	2	2	2
1	20003003	ABS		3.38596		10720.3		3573.42	(15) Cleveland-Elyria, Ohio	2	0	0	0	0	2	2	1	1	1	1	1	1	1	(0) No	(0) No	(0) No	(0) No	2	(1) Extremely likely	0	(3) No, I did not work for pay last week.		(2) I am retired	0	1	0	1	1	1	1	0	0	0	0	0	1	2	2	2
1	20006220	ABS		1.11747		5168.78		1722.93	(18) Pittsburgh, Pennsylvania	1	2	2	0	0	1	1	2	4	4	1	1	1	1	(0) No	(0) No	(0) No	(0) No	1	(1) Extremely likely	0	(1) Yes, I worked for someone else for wages, salary, piece rate, commission, tips, or payments 'in kind,' for example, food or lodging received as payment for work performed	60		0	0	0		0			0	0	0	0	0	0	2	2	2
1	20006397	ABS		0.764633		26699.4		8899.8	(3) Florida	1	3	2	0	0	2	2	3	4	4	3	1	1	1	(1) Yes	(0) No	(0) No	(0) No	1	(1) Extremely likely	0	(3) No, I did not work for pay last week.		(2) I am retired	1	1	0	1	0	0	1	1	0	0	0	1	1	2	2	2
1	20009247	ABS		0.517644		8221.34		2740.45	(14) Chicago-Naperville-Elgin, Illinois-Indiana-Wisconsin	2	2	2	0	1	2	2	1	2	2	1	1	1	0	(0) No	(0) No	(0) No	(0) No	1	(1) Extremely likely	1	(1) Yes, I worked for someone else for wages, salary, piece rate, commission, tips, or payments 'in kind,' for example, food or lodging received as payment for work performed	40		1	1	1	0	0	0	0	0	0	0	0	0	1	2	2	2
1	20009661	ABS		4.06408		12867.3		4289.09	(15) Cleveland-Elyria, Ohio	0	3	4	2	2	2	2	1	1	1	1	1	0	1	(0) No	(0) No	(0) No	(0) No	1	(1) Extremely likely	1	(1) Yes, I worked for someone else for wages, salary, piece rate, commission, tips, or payments 'in kind,' for example, food or lodging received as payment for work performed	10		0	0	0	0	0	0	0	0	0	0	0	0	0	2	2	2
1	20010373	ABS		1.12222		2246.35		748.785	(7) Montana	2	3	2	2	3	1	2	3	1	3	3	1	1	1	(0) No	(0) No	(0) No	(0) No	3	(2) Very likely	0	(1) Yes, I worked for someone else for wages, salary, piece rate, commission, tips, or payments 'in kind,' for example, food or lodging received as payment for work performed	35		0	0	0	0	0		1	0	0	0	0	0	0	2	2	2
1	20013534	ABS		0.569997		6154.79		2051.6	(4) Louisiana	2	1	1	0	0	2	2	1	2	2	2	1	1	1	(0) No	(0) No	(0) No	(0) No	3	(2) Very likely	0	(1) Yes, I worked for someone else for wages, salary, piece rate, commission, tips, or payments 'in kind,' for example, food or lodging received as payment for work performed	10		0	0	0	0	0	0	1	1	0	0	0	0	1	2	2	2
1	20014929	ABS		0.664342		1329.82		443.274	(7) Montana	3	0	3	1	0	2	2	1	1	1	1	0	1	0	(0) No	(0) No	(0) No	(0) No	5	(5) Not likely at all	0	(1) Yes, I worked for someone else for wages, salary, piece rate, commission, tips, or payments 'in kind,' for example, food or lodging received as payment for work performed	50		0	1	0	0	0	0	0	0	0	0	0	0	1	2	2	2
1	20016311	ABS		0.666581		22483		7494.34	(8) New York	2	1	0	0	0	2	2	1	1	1	3	1	1	1	(0) No	(0) No	(0) No	(0) No	3	(3) Moderately likely	0	(3) No, I did not work for pay last week.		(2) I am retired	0	1	0	0	0	0	1	0	0	0	0	0	0	2	2	2
1	20018085	ABS		0.359522		3747.1		1249.03	(2) Colorado	2	2	2	0	0	2	2	2	1	1	1	1	1	1	(0) No	(0) No	(0) No	(0) No	1	(1) Extremely likely	0	(1) Yes, I worked for someone else for wages, salary, piece rate, commission, tips, or payments 'in kind,' for example, food or lodging received as payment for work performed	50		0	1	0	0	0	0	1	0	0	0	0	0	0	2	2	2
1	20020613	ABS		2.10017		120591		40197.1	(10) Texas	0	1	1	2	1	2	2	1	1	1	1	1	1	0	(0) No	(0) No	(0) No	(0) No	5	(5) Not likely at all	0	(3) No, I did not work for pay last week.		(2) I am retired	0	0	0	0	0	0	0	0	0	0	0	0	0	2	2	2
1	20021039	ABS		0.921906		13399.3		4466.42	(6) Missouri		2	4	0	0	1	2	1	1	1	1	1	1	0	(0) No	(0) No	(0) No	(0) No	4	(4) Not too likely	1	(3) No, I did not work for pay last week.		(3) I was laid-off temporarily or furloughed	0	0	0	0	0	0	1	0	0	0	0	0	0	2	2
1	20021836	ABS		1.62405		16926.6		5642.19	(2) Colorado	2	2	2	0	0	2	2	1	2	1	1	1	1	0	(0) No	(0) No	(0) No	(0) No	2	(4) Not too likely	1	(1) Yes, I worked for someone else for wages, salary, piece rate, commission, tips, or payments 'in kind,' for example, food or lodging received as payment for work performed	45						0	0	1	0	0	0	0	0	0	2	2	2
1	20026511	ABS		1.60242		3700.21		1233.4	(13) Birmingham-Hoover, Alabama	2	2	2	0	1	2	2	3	3	1	2	0	1	1	(0) No	(0) No	(0) No	(0) No	5	(4) Not too likely	0	(1) Yes, I worked for someone else for wages, salary, piece rate, commission, tips, or payments 'in kind,' for example, food or lodging received as payment for work performed	10		0	0	0	0	0	0	1	0	0	0	0	0	0	2	2	2
1	20031974	ABS		0.345259		2690.28		896.759	(9) Oregon	1	2	0	0	2	2	1	1	3	2	1	1	1	1	(0) No	(0) No	(0) No	(0) No	1	(1) Extremely likely	0	(3) No, I did not work for pay last week.		(2) I am retired	0	0	0	0	0	0	1	0	0	0	0	0	0	2	2	2
1	20032313	ABS		0.683797		2849.69		949.896	(16) Columbus, Ohio	0	1	1	1	1	2	2	1	1	1	1	1	1	1	(0) No	(0) No	(0) No	(0) No	1	(1) Extremely likely	0	(3) No, I did not work for pay last week.		(2) I am retired	0	1	1	0	0	0	1	0	0	0	0	0	1	2	2	2
1	20032720	ABS		0.512617		17290		5763.33	(8) New York	1	3	2	0	1	2	2	1	2	2	2	1	1	1	(0) No	(0) No	(0) No	(0) No	1	(1) Extremely likely	1	(2) Yes, I worked as self-employed in my own business, professional practice, or farm			0	0	0	0	0	0	1	0	0	0	0	0	0	2	2	1
1	20034996	ABS		1.31561		13711.9		4570.63	(2) Colorado	0	4	1	0	0	2	2	1	1	1	1	1	1	1	(0) No	(0) No	(0) No	(0) No	1	(1) Extremely likely	0	(1) Yes, I worked for someone else for wages, salary, piece rate, commission, tips, or payments 'in kind,' for example, food or lodging received as payment for work performed	25		1	1	1	1	0	0	0	0	0	0	0	0	1	2	2	2
1	20041071	ABS		1.54337		24512.1		8170.71	(14) Chicago-Naperville-Elgin, Illinois-Indiana-Wisconsin	1	2	2	0	1	2	2	1	1	1	1	1	1	1	(0) No	(0) No	(0) No	(0) No	1	(1) Extremely likely	1	(1) Yes, I worked for someone else for wages, salary, piece rate, commission, tips, or payments 'in kind,' for example, food or lodging received as payment for work performed	45		0	1	0	0	0	0	1	0	0	0	0	0	1	2	2	1
1	20041509	ABS		3.15793		16867.9		5622.62	(12) Baltimore-Columbia-Towson, Maryland	0	1	1	0	0	1	1	1	1	1	1	1	1	1	(0) No	(0) No	(0) No	(0) No	5	(5) Not likely at all	1	(1) Yes, I worked for someone else for wages, salary, piece rate, commission, tips, or payments 'in kind,' for example, food or lodging received as payment for work performed	37															2		2
1	20041516	ABS		0.181172		837.999		279.333	(18) Pittsburgh, Pennsylvania	2	3	2	1	1	1	2	2	1	1	1	1	1	1	(0) No	(0) No	(0) No	(0) No	1	(1) Extremely likely	0	(2) Yes, I worked as self-employed in my own business, professional practice, or farm			0	0	0	0	0	0	1	0	0	0	0	0	0	2	2	2
1	20042413	ABS		0.996091		7761.6		2587.2	(9) Oregon	1	4	4	0	0	2	2	1	2	1	1	0	1	1	(0) No	(0) No	(0) No	(0) No	2	(2) Very likely	0	(1) Yes, I worked for someone else for wages, salary, piece rate, commission, tips, or payments 'in kind,' for example, food or lodging received as payment for work performed	36		0	0	0	0	0	1	0	1	0	0	0	0	1	2	2	2
1	20045430	ABS		0.944729		1891.08		630.36	(7) Montana	0	2	2	0	0	2	1	1	4	4	1	1	1	1	(0) No	(0) No	(0) No	(0) No	3	(2) Very likely	1	(3) No, I did not work for pay last week.		(77) DON'T KNOW	0	0	0	1	0	0	1	0	0	0	0	0	0	2	2	2
1	20046430	ABS		0.293993		1359.84		453.282	(18) Pittsburgh, Pennsylvania	2	1	0	1	0	2	1	1	1	1	1	1	0	1	(0) No	(0) No	(0) No	(0) No	1	(1) Extremely likely	0	(3) No, I did not work for pay last week.		(2) I am retired	0	0	0	0	1	1	0	0	0	0	0	0	1	2	2	2
1	20050409	ABS		0.243117		3322.61		1107.54	(17) Phoenix-Mesa-Chandler, Arizona	2	1	0	0	1	2	1	2	1	1	2	0	1	1	(0) No	(0) No	(0) No	(0) No	4	(4) Not too likely	0	(3) No, I did not work for pay last week.		(2) I am retired	0	0	0	0	0	0	0	0	0	0	0	0	0	2	2	2
1	20050923	ABS		0.557889		2324.97		774.992	(16) Columbus, Ohio	0	0	0	0	0	1	1	1	1	1	1	1	1	1	(0) No	(0) No	(0) No	(0) No	2	(2) Very likely		(1) Yes, I worked for someone else for wages, salary, piece rate, commission, tips, or payments 'in kind,' for example, food or lodging received as payment for work performed	6		1	1	0	0	0	0	0	0	0	0	0	0	1	2	2	2
1	20051205	ABS		0.834315		11402.4		3800.79	(17) Phoenix-Mesa-Chandler, Arizona	1	0	0	0	0	2		1	1	1	2	1	1	1	(0) No	(0) No	(0) No	(0) No	4	(1) Extremely likely	0	(3) No, I did not work for pay last week.		(1) I do not want to be employed at this time	0	1	0	0	0	0	1	0	0	0	0	0	0	2	2	2
1	20051992	ABS		1.64186		20349.7		6783.24	(11) Atlanta-Sandy Springs-Alpharetta, Georgia	1	0	1	0	1	2	1	1	1	1	1	1	1	1	(0) No	(0) No	(0) No	(0) No	2	(2) Very likely	0	(1) Yes, I worked for someone else for wages, salary, piece rate, commission, tips, or payments 'in kind,' for example, food or lodging received as payment for work performed	20		0	0	0	0	0	0	0	0	0	0	0	0	0	2	2	2
1	20052152	ABS		0.18497		2527.94		842.647	(17) Phoenix-Mesa-Chandler, Arizona	1	2	2	1	1	1	1	1	2	1	1	1	1	1	(0) No	(0) No	(0) No	(0) No	2	(2) Very likely	0	(1) Yes, I worked for someone else for wages, salary, piece rate, commission, tips, or payments 'in kind,' for example, food or lodging received as payment for work performed	35		0	0	0	0	0	0	0	0	0	0	1	0	0	2	2	2
1	20054249	ABS		0.589668		1866.94		622.315	(15) Cleveland-Elyria, Ohio	2	1	1	0	0	1	1	2	2	1	1	1	1	1	(0) No	(0) No	(0) No	(0) No	1	(1) Extremely likely	0	(1) Yes, I worked for someone else for wages, salary, piece rate, commission, tips, or payments 'in kind,' for example, food or lodging received as payment for work performed	20					1			1	1	0	0	1	0	1	2	2	2
1	20055590	ABS		0.336736		5348.12		1782.71	(14) Chicago-Naperville-Elgin, Illinois-Indiana-Wisconsin	3	1	0	0	1	2	1	1	1	1	1	1	1	1	(1) Yes	(0) No	(0) No	(0) No	1	(2) Very likely	1	(3) No, I did not work for pay last week.		(7) I was not at my usual jobs because I was recovering from COVID-19 or isolating due to exposure to COVID-19	0	0	0			1	1		0	0	0	0	0	2	2	2
1	20056310	ABS		0.399869		1849.57		616.524	(18) Pittsburgh, Pennsylvania	1	4	4	0	2	2	2	2	2	2	3	1	1	1	(0) No	(0) No	(0) No	(0) No	1	(2) Very likely	1	(1) Yes, I worked for someone else for wages, salary, piece rate, commission, tips, or payments 'in kind,' for example, food or lodging received as payment for work performed	40			1		0	0	0	1		0				1	2	2	2
1	20056993	ABS		0.153493		5359.64		1786.55	(3) Florida	2	2	1	0	0	2	2	1	2	1	1	1	1	1	(0) No	(0) No	(0) No	(0) No	3	(3) Moderately likely	0	(3) No, I did not work for pay last week.		(2) I am retired	0	1	1	0	0	0	1	0	0	0	1	0	0	2	2	2
1	20061727	ABS		2.13097		71875.2		23958.4	(8) New York	0	1	1	0	1	1	1	3	1	1	3	1	1	1	(0) No	(0) No	(0) No	(0) No	2	(5) Not likely at all	0	(3) No, I did not work for pay last week.		(2) I am retired	0	1	0	0	0	0	0	0	0	0	1	0	1	2	2	2
1	20068437	ABS		0.564212		19030.2		6343.41	(8) New York	1	2	2	1	1	2	2	4	3	2	3	1	1	1	(0) No	(0) No	(0) No	(0) No	4	(1) Extremely likely	1	(1) Yes, I worked for someone else for wages, salary, piece rate, commission, tips, or payments 'in kind,' for example, food or lodging received as payment for work performed	10						0	0	1	0	0	1	0	0	0	2	2	2
1	20068671	ABS		0.41755		964.184		321.395	(13) Birmingham-Hoover, Alabama	1	0	0	1	1	1	1	2	1	1	3	1	1	1	(0) No	(0) No	(0) No	(0) No	1	(1) Extremely likely	1	(2) Yes, I worked as self-employed in my own business, professional practice, or farm			0	1	0	0	0	0	1	1	0	0	0	0	1	2	2	2
1	20068804	ABS		1.14807		56892.3		18964.1	(1) California	1	3	3	2	2	1	1	1	1	1	1	1	1	1	(0) No	(0) No	(0) No	(0) No	3	(3) Moderately likely	1	(3) No, I did not work for pay last week.		(2) I am retired	0	0	0	0	0	0	1	0	0	0	0	0	0	2	2	2
1	20074032	ABS		0.211657		3076.29		1025.43	(6) Missouri	2		2	1	2	2	2	2	2	2	1	1	1	1	(0) No	(0) No	(0) No	(0) No	1	(1) Extremely likely	0	(3) No, I did not work for pay last week.		(2) I am retired	1	1	0	1	1	1	1	1	0	0	0	0	1	2	2	2
1	20075195	ABS		1.45284		2908.17		969.389	(7) Montana	0	4	4	1	1	2	2	4	4	4	4	1	1	1	(0) No	(0) No	(0) No	(0) No	1	(1) Extremely likely	0	(3) No, I did not work for pay last week.		(8) I was unemployed and looking for work starting before March 1, 2020 when COVID-19 began spreading in the United States	0	0	0	0	0	0	1	0	0	0		0	1	2	2	2
1	20076663	ABS		0.60932		4747.86		1582.62	(9) Oregon	0	4	4	0	0	2	1	1	1	1	2	1	1	1	(0) No	(0) No	(0) No	(0) No	1	(1) Extremely likely	0	(2) Yes, I worked as self-employed in my own business, professional practice, or farm			0	0	0	0	0	0	0	0	0	0	0	0	0	2	2	2
1	20076739	ABS		1.33931		4240.4		1413.47	(15) Cleveland-Elyria, Ohio	3	3	4	0	0	2	1	1	2	1	1	1	1	1	(0) No	(0) No	(0) No	(0) No	1	(1) Extremely likely	0	(3) No, I did not work for pay last week.		(4) I was not at my usual jobs because I was caring for children not in school		0	0	0	0	0	0	0	0	0	0		0	2	2	2
1	20077076	ABS		0.218792		12563		4187.66	(10) Texas	2	2	2	2	1	2	2	1	1	1	1	0	1	1	(0) No	(0) No	(0) No	(0) No	1	(5) Not likely at all	1	(3) No, I did not work for pay last week.		(2) I am retired	0	1	0	1	0	0	1	0	0	0	0	0	0	2	2	2
1	20079227	ABS		0.841001		1941.99		647.331	(13) Birmingham-Hoover, Alabama	2	1	2	0	0	2	2	1	1	1	1	1	1	1	(0) No	(0) No	(0) No	(0) No	3	(3) Moderately likely	1	(3) No, I did not work for pay last week.		(1) I do not want to be employed at this time	1	1	0	0		1	0	0	0	0	0	0	1	2	2	2
1	20079464	ABS		0.626864		2612.43		870.809	(16) Columbus, Ohio	1	3	1	0	0	2	2	2	1	2	2	0	1	1	(0) No	(0) No	(0) No	(0) No	5	(5) Not likely at all	0	(3) No, I did not work for pay last week.		(1) I do not want to be employed at this time	1	1	0	0	0		0	1	0	0	0	0	0	2	2	2
1	20079657	ABS		4.73829		49384.5		16461.5	(2) Colorado	2	3	1		0	2	2	1	2	1	1	1	1	1	(0) No	(0) No	(0) No	(0) No	1	(3) Moderately likely	1	(2) Yes, I worked as self-employed in my own business, professional practice, or farm			0	0	0	0	0	0	0	0	0	0	0	0	0	2	2	1
1	20082504	ABS		0.459231		5015.29		1671.76	(5) Minnesota	1	2	2	0	1	2	2	1	1	1	1	1	1	1	(0) No	(0) No	(0) No	(0) No	4	(2) Very likely	1	(1) Yes, I worked for someone else for wages, salary, piece rate, commission, tips, or payments 'in kind,' for example, food or lodging received as payment for work performed	40		0	0	0	0	0	1	0	1	0	0	0	0	1	2	2	2
1	20082633	ABS		0.110203		3848.06		1282.69	(3) Florida	1	1	1	0	1	2	2	1	1	1	1	1	1	1	(0) No	(0) No	(0) No	(0) No	1	(1) Extremely likely	0	(3) No, I did not work for pay last week.		(2) I am retired	0	0	0	0	0	0	0	0	0	0	0	0	0	2	2	2
1	20084505	ABS		1.50263		6262.14		2087.38	(16) Columbus, Ohio	1	2	2	0	0	2	2	2	2	1	2	0	1	1	(0) No	(0) No	(0) No	(0) No	1	(1) Extremely likely	0	(1) Yes, I worked for someone else for wages, salary, piece rate, commission, tips, or payments 'in kind,' for example, food or lodging received as payment for work performed	16		0	0	0	0	0	0	0	0	0	0	1	1	0	2	2	2
1	20085597	ABS		0.82971		1660.84		553.614	(7) Montana	3	1	2	0	1	1	1	2	1	1	1	1	1	1	(0) No	(0) No	(0) No	(0) No	3	(2) Very likely	0	(3) No, I did not work for pay last week.		(2) I am retired	1	1	0	0	0	1	0	0	0	0	0	0	1	2	2	2
1	20087772	ABS		0.489712		1130.82		376.939	(13) Birmingham-Hoover, Alabama	1	4	2	0	0	2	2	3	4	3	3	0	1	1	(0) No	(0) No	(0) No	(0) No	1	(3) Moderately likely	0	(1) Yes, I worked for someone else for wages, salary, piece rate, commission, tips, or payments 'in kind,' for example, food or lodging received as payment for work performed	30		0	1	0	0	0	0	1	0	0	0	0	0	0	2	2	2
1	20088685	ABS		0.325862		2539.14		846.379	(9) Oregon	3	1	0	0	0	1	1	1	1	1	1	1	1	1	(0) No	(0) No	(0) No	(0) No	2	(2) Very likely	0	(1) Yes, I worked for someone else for wages, salary, piece rate, commission, tips, or payments 'in kind,' for example, food or lodging received as payment for work performed	40		0	0	0	1	0	0	0	0	0	0	0	0	1	2	2	2
1	20088913	ABS		0.627085		1985.41		661.803	(15) Cleveland-Elyria, Ohio	2	1	1	0	0	2	2	1	2	1	1	0	1	1	(0) No	(0) No	(0) No	(0) No	1	(1) Extremely likely	1	(3) No, I did not work for pay last week.		(2) I am retired	0	0	0	0	0	0	0	0	0	0	0	0	0	2	2	2
1	20092297	ABS		0.491056		2271.35		757.117	(18) Pittsburgh, Pennsylvania	1	2	1	0	0	2	2	2	1	1	1	1	1	1	(0) No	(0) No	(0) No	(0) No	1	(1) Extremely likely	0	(1) Yes, I worked for someone else for wages, salary, piece rate, commission, tips, or payments 'in kind,' for example, food or lodging received as payment for work performed	45		0	0	0	0	0	0	0	0	0	0	0	0	0	2	2	2
1	20095423	ABS		0.231896		2532.56		844.186	(5) Minnesota	2	2	2	1	2	2	2	2	2	3	1	1	1	1	(0) No	(0) No	(0) No	(0) No	1	(2) Very likely	1	(3) No, I did not work for pay last week.		(3) I was laid-off temporarily or furloughed	0	0	0	0	0	0	0	0	0	0	0	0	1	2	2	2
1	20095885	ABS		0.317777		1324.32		441.44	(16) Columbus, Ohio	1	1	1	1	1	2	2	1	1	2	2	1	1	1	(0) No	(0) No	(0) No	(0) No	3	(3) Moderately likely	0	(3) No, I did not work for pay last week.		(2) I am retired	0	1	0	1	0	0	0	0	0	0	0	0	0	2	2	2
1	20097778	ABS		0.261302		9124.11		3041.37	(3) Florida	1	3	2	2	1	2	1	4	4	4	4	1	1	1	(1) Yes	(0) No	(0) No	(0) No	2	(3) Moderately likely	1	(1) Yes, I worked for someone else for wages, salary, piece rate, commission, tips, or payments 'in kind,' for example, food or lodging received as payment for work performed	32		0	0	0	0	0	0	1		0	0		0	1		2
1	20099604	ABS		1.53243		18993.4		6331.14	(11) Atlanta-Sandy Springs-Alpharetta, Georgia	2	0	0	0	0	1	1	2	2	3	2	0	1	1	(0) No	(0) No	(0) No	(0) No	2	(1) Extremely likely	0	(1) Yes, I worked for someone else for wages, salary, piece rate, commission, tips, or payments 'in kind,' for example, food or lodging received as payment for work performed	10		0	0	0	0	0	0	1	1	0	0	0	0	0	2	2	2
1	20101919	ABS		0.293284		4262.68		1420.89	(6) Missouri	1	2	2	1	1	2	2	1	3	2	1	1	1	1	(0) No	(0) No	(0) No	(0) No	3	(2) Very likely	1	(2) Yes, I worked as self-employed in my own business, professional practice, or farm			0	0	0	0	0	0	1	0	0	0	0	0	1	2	2	2
1	20102208	ABS		0.793821		4240.14		1413.38	(12) Baltimore-Columbia-Towson, Maryland	2	4	4	0	0	2	2	1	1	1	1	0	1	0	(0) No	(0) No	(0) No	(0) No	5	(5) Not likely at all	0	(3) No, I did not work for pay last week.		(2) I am retired	0	1	0	0	0	0	0	0	0	0	0	0	0	2		2
1	20102289	ABS		0.272947		1457.93		485.976	(12) Baltimore-Columbia-Towson, Maryland	2	2	2	0	0	2	2	1	1	1	1	1	1	1	(0) No	(0) No	(0) No	(0) No	2	(2) Very likely	0	(1) Yes, I worked for someone else for wages, salary, piece rate, commission, tips, or payments 'in kind,' for example, food or lodging received as payment for work performed	60		0	1	0	0	0	1	0	0	0	0	1	0	1	2	2	1
1	20102418	ABS		5.07114		69306		23102	(17) Phoenix-Mesa-Chandler, Arizona	2	1	1	0	1	2	2	1	1	1	1	1	1	1	(0) No	(0) No	(0) No	(0) No	1	(1) Extremely likely	1	(1) Yes, I worked for someone else for wages, salary, piece rate, commission, tips, or payments 'in kind,' for example, food or lodging received as payment for work performed	40		0	1	0	0	0	0	0	0	0	0	0	0	1	2	2	2
1	20102964	ABS		1.25284		13682.4		4560.79	(5) Minnesota	1	1	1	1	1	2	2	1	1	1	1	1	1	1	(0) No	(0) No	(0) No	(0) No	5	(5) Not likely at all	0	(1) Yes, I worked for someone else for wages, salary, piece rate, commission, tips, or payments 'in kind,' for example, food or lodging received as payment for work performed	49		0	1	0	0	0	0	0	0	0	0	0	0	0	2	2	2
1	20103083	ABS		0.492889		6109.04		2036.35	(11) Atlanta-Sandy Springs-Alpharetta, Georgia	1	0	1	0	0	2	2	1	1	2	1	1	1	1	(0) No	(0) No	(0) No	(0) No	3	(1) Extremely likely	1	(3) No, I did not work for pay last week.		(2) I am retired	0	1	1	0	0	0	0	0	0	0	0	1	0	2	2	2
1	20103397	ABS		0.353408		3683.37		1227.79	(2) Colorado	2	2	2	1	1	2	2	1				1	1	1	(0) No	(0) No	(0) No	(0) No	1	(1) Extremely likely	1	(3) No, I did not work for pay last week.		(2) I am retired	0	0	0	0	0	0	1	0	0	0	0	0	0	2	2	2
1	20104075	ABS		0.596261		3184.89		1061.63	(12) Baltimore-Columbia-Towson, Maryland	2	1	3	0	0	2	2	1	1	1	1	1	1	1	(1) Yes	(0) No	(0) No	(0) No	1	(2) Very likely	1	(3) No, I did not work for pay last week.		(1) I do not want to be employed at this time	0	0	0	0	0	0	1	1	0	0	0	1	0	2	2	2
1	20104408	ABS		3.74003		11841.3		3947.1	(15) Cleveland-Elyria, Ohio	3	3	3	2	2	2	2	1	1	1	3	1	1	1	(0) No	(0) No	(0) No	(0) No	2	(3) Moderately likely	1	(3) No, I did not work for pay last week.		(3) I was laid-off temporarily or furloughed	0	0	0	0	0	0	0	1	0	0	0	0	0	2	2	2
1	20105891	ABS		0.491056		2271.35		757.117	(18) Pittsburgh, Pennsylvania	1	1	1	0	0	2	1	2	2	2	2	1	1	1	(0) No	(0) No	(0) No	(0) No	3	(3) Moderately likely	1	(1) Yes, I worked for someone else for wages, salary, piece rate, commission, tips, or payments 'in kind,' for example, food or lodging received as payment for work performed	12		1	0	0	1	0	0	0	1	0	0	0	0	1	2	2	2
1	20106109	ABS		0.290497		1343.68		447.892	(18) Pittsburgh, Pennsylvania	1	2	2	1	1	2	2	2	1	4	3	0	1	1	(0) No	(0) No	(0) No	(0) No	1	(1) Extremely likely	0	(3) No, I did not work for pay last week.		(2) I am retired	0	0	0	0	0	0	0	0	0	0	0	0	1	2	2	2
1	20108472	ABS		0.911779		9957.61		3319.2	(5) Minnesota	2	4	2	0	0	2	2			1		1	1	1	(0) No	(0) No	(0) No	(0) No	1	(1) Extremely likely	0	(3) No, I did not work for pay last week.		(99) REFUSED	0	1	0	0	1	1	1	0	0	0	0	1		2	2	2
1	20110053	ABS		1.06461		16908.3		5636.1	(14) Chicago-Naperville-Elgin, Illinois-Indiana-Wisconsin	2	3	2	1	1	2	2	1	1	2	1	1	1	1	(0) No	(0) No	(0) No	(0) No	2	(2) Very likely	0	(2) Yes, I worked as self-employed in my own business, professional practice, or farm			0		0	0	0	0		0	0	0	1	0	0	2	2	2
1	20111325	ABS		0.519952		6444.46		2148.15	(11) Atlanta-Sandy Springs-Alpharetta, Georgia	1	2	3	0	0	2	2	1	1	2	1	1	1	1	(1) Yes	(0) No	(0) No	(0) No	1	(1) Extremely likely	0	(3) No, I did not work for pay last week.		(8) I was unemployed and looking for work starting before March 1, 2020 when COVID-19 began spreading in the United States	0	1	0	0	0	0	0	0	0	0	0	0	0	2	2	2
1	20111489	ABS		0.663325		32870.9		10957	(1) California	2	4	3	0	0	2	1	1	2	4	3	0	1	1	(0) No	(0) No	(0) No	(0) No	1	(1) Extremely likely	1	(1) Yes, I worked for someone else for wages, salary, piece rate, commission, tips, or payments 'in kind,' for example, food or lodging received as payment for work performed	34		0	0	0	1	0	1	1	0	0	0	0	0	1	2	2	2
1	20112311	ABS		0.239087		1105.88		368.627	(18) Pittsburgh, Pennsylvania	1	2	3	0	0	1	1	1	1	1	1	1	1	1	(0) No	(0) No	(0) No	(0) No	1	(1) Extremely likely	1	(2) Yes, I worked as self-employed in my own business, professional practice, or farm			0	0	0	0	0	1	1	1	0	0	0	0	1	2	2	2
1	20112885	ABS		1.18104		18757.6		6252.52	(14) Chicago-Naperville-Elgin, Illinois-Indiana-Wisconsin	1	3	3	0	0	1	1	1	1	1	1	1	1	1	(0) No	(0) No	(0) No	(0) No	1	(1) Extremely likely	1	(3) No, I did not work for pay last week.		(1) I do not want to be employed at this time	0	0	0	0	0	0	0	0	0	0	0	0	0	1	2	2
1	20113571	ABS		2.24415		17486.5		5828.85	(9) Oregon	0	4	4	0	0	2	2	3	3	1	1	0	0	0	(0) No	(0) No	(0) No	(0) No	5	(5) Not likely at all	0	(3) No, I did not work for pay last week.		(1) I do not want to be employed at this time	0	0	0	1	0	1	1	1	0	0	0	1	1	2	2	2
1	20114406	ABS		0.687362		7506.73		2502.24	(5) Minnesota	2	3	3	0	0	2	2	1	1	1	1	0	1	1	(1) Yes	(0) No	(0) No	(0) No	2	(2) Very likely	0	(2) Yes, I worked as self-employed in my own business, professional practice, or farm			0	0	0	1	0	1	1	0	0	0	0	0	0	2	2	2
1	20114869	ABS		1.00518		14609.6		4869.87	(6) Missouri	1	3	2	0	0	2	2	1	4	4	4	1	1	1	(0) No	(0) No	(0) No	(0) No	5	(5) Not likely at all	0	(3) No, I did not work for pay last week.		(3) I was laid-off temporarily or furloughed	0	0	0	1	0	1	1	0	0	0	0	1	0	2	2	2
1	20116800	ABS		0.600003		6478.8		2159.6	(4) Louisiana	0	1	1	0	0	1	1	1	1	1	1	1	1	1	(0) No	(0) No	(0) No	(0) No	1	(1) Extremely likely	0	(1) Yes, I worked for someone else for wages, salary, piece rate, commission, tips, or payments 'in kind,' for example, food or lodging received as payment for work performed	4		0	0	0	0	0	0	0	0	0	0	0	0	0	2	2	2
1	20116994	ABS		0.437203		4774.73		1591.58	(5) Minnesota	1	1	1	2	0	2	1	2	1	1	1	1	1	1	(0) No	(0) No	(0) No	(0) No	1	(1) Extremely likely	0	(1) Yes, I worked for someone else for wages, salary, piece rate, commission, tips, or payments 'in kind,' for example, food or lodging received as payment for work performed	40		0	0	0	0	0	0	0	0	0	0	0	0	0	2	2	2
1	20123053	ABS		3.55228		38357.2		12785.7	(4) Louisiana	0	0	0	1	1	2	2	3	4	2	2	0	0	0	(0) No	(0) No	(1) Yes	(0) No	3	(2) Very likely	1	(2) Yes, I worked as self-employed in my own business, professional practice, or farm			0	0	0	1	0	1	0	1	0	0	0	0	0	2	2	2
1	20124049	ABS		1.13496		12255.3		4085.08	(4) Louisiana	1	2	1	0	0	2	2	1	1	1	1	1	1	1	(1) Yes	(0) No	(0) No	(0) No	2	(2) Very likely	0	(1) Yes, I worked for someone else for wages, salary, piece rate, commission, tips, or payments 'in kind,' for example, food or lodging received as payment for work performed	40		0	0	0	1	0	1	1	0	0	0	0	0	1		2	2
1	20124190	ABS		0.230187		3655.88		1218.63	(14) Chicago-Naperville-Elgin, Illinois-Indiana-Wisconsin	2	3	3	1	1	2	2	1	1	1	1	0	1	1	(0) No	(0) No	(0) No	(0) No	4	(4) Not too likely	0	(3) No, I did not work for pay last week.		(2) I am retired	0	1	1	1	0	1	1	0	0	0	0		1	2	2	2
1	20125168	ABS		0.844498		12274.2		4091.4	(6) Missouri	1	1	1	0	0	2	2	1	2	1		1	1	1	(0) No	(0) No	(0) No	(0) No	2	(2) Very likely	0	(1) Yes, I worked for someone else for wages, salary, piece rate, commission, tips, or payments 'in kind,' for example, food or lodging received as payment for work performed	40		0	0	0	0	0	0	1	0	0	0	0	0	1	2	2	2
1	20125194	ABS		0.312639		15492.7		5164.25	(1) California	0	2	2	0	1	2	2	1	1	1	1	1	1	1	(0) No	(0) No	(0) No	(0) No	1	(1) Extremely likely	0	(3) No, I did not work for pay last week.		(2) I am retired	0	1	0	0	0	0	1	0	0	0	0	0	0	2	2	2
1	20125561	ABS		0.334042		4140.24		1380.08	(11) Atlanta-Sandy Springs-Alpharetta, Georgia	1	2	2	1	1	2	1	2	2	3	2	1	1	1	(0) No	(0) No	(0) No	(0) No	4	(4) Not too likely	1	(3) No, I did not work for pay last week.		(3) I was laid-off temporarily or furloughed	0	0	0	0	0	0	1	0	0	0	0	0	0	2	2	2
1	20126135	ABS		0.333649		2599.81		866.605	(9) Oregon	1	2	2	0	0	2	2	4	1	3	1	1	1	1	(0) No	(0) No	(0) No	(0) No	1	(1) Extremely likely	0	(1) Yes, I worked for someone else for wages, salary, piece rate, commission, tips, or payments 'in kind,' for example, food or lodging received as payment for work performed	40		0	0	0	1	0	0	1	0	0	0	0	0	0	2	2	2
1	20126621	ABS		0.481733		16248.3		5416.1	(8) New York	3	0	1	0	1	1	2	4	1	1	1	1	1	1	(0) No	(0) No	(0) No	(0) No	1	(1) Extremely likely	1	(1) Yes, I worked for someone else for wages, salary, piece rate, commission, tips, or payments 'in kind,' for example, food or lodging received as payment for work performed	12		0	1	0	1	0	1	0	0	0	0	0	0	1	2	2	1
1	20127504	ABS		0.957292		1916.23		638.742	(7) Montana	2	2	2	0	1	2	2	1	2	1	1	0	1	1	(0) No	(0) No	(0) No	(0) No	2	(2) Very likely	1	(1) Yes, I worked for someone else for wages, salary, piece rate, commission, tips, or payments 'in kind,' for example, food or lodging received as payment for work performed	45		0	0	0	1	0	0	1	0	0	0	0	0	0	2	2	2
1	20128412	ABS		1.73486		18732.9		6244.31	(4) Louisiana	2	4	4	0	0	2	2	1	1	1	1	1	1	1	(0) No	(0) No	(0) No	(0) No		(4) Not too likely	1	(3) No, I did not work for pay last week.		(7) I was not at my usual jobs because I was recovering from COVID-19 or isolating due to exposure to COVID-19	0	1	0	0	0	0	1	0	0	0	0	0	1	1	2	2
1	20128432	ABS		0.472819		1496.99		498.997	(15) Cleveland-Elyria, Ohio	3	2	2	0	0	1	1	2	1	1	1	1	1	1	(0) No	(0) No	(0) No	(0) No	3	(2) Very likely	0	(1) Yes, I worked for someone else for wages, salary, piece rate, commission, tips, or payments 'in kind,' for example, food or lodging received as payment for work performed	70		0	0	0	0	0	0	0	0	0	0	0	0	0	2	2	2
1	20129689	ABS		1.95184		4507.08		1502.36	(13) Birmingham-Hoover, Alabama	1	1	3	0	0	2	2	1	1	2	1	1	1	1	(0) No	(0) No	(0) No	(0) No		(1) Extremely likely	0	(1) Yes, I worked for someone else for wages, salary, piece rate, commission, tips, or payments 'in kind,' for example, food or lodging received as payment for work performed	40		0	0	0	0	0	0	1	0	0	0	0	0	1	2	2
1	20129761	ABS		2.99365		171894		57298.1	(10) Texas	0	0	0	0	0	2	2	1	2	1	1	0	1	0	(0) No	(0) No	(0) No	(0) No	5	(5) Not likely at all	1	(1) Yes, I worked for someone else for wages, salary, piece rate, commission, tips, or payments 'in kind,' for example, food or lodging received as payment for work performed	23		1	0	0	0	0	0	0		0	0	0	1	1	2	2	2
1	20130745	ABS		0.474426		7534.95		2511.65	(14) Chicago-Naperville-Elgin, Illinois-Indiana-Wisconsin	3	2	1	0	0	2	2	1	1	1	1	0	1	1	(0) No	(0) No	(0) No	(0) No	2	(2) Very likely	0	(3) No, I did not work for pay last week.		(98) SKIPPED ON WEB	1	1	0	0	0	0	1	0	0	0	0	0	1	2	2	2
1	20131935	ABS		0.306211		4450.57		1483.52	(6) Missouri	2	2	3	1	1	2	2	1	1	1	1	1	1	1	(0) No	(0) No	(0) No	(0) No	2	(4) Not too likely	0	(3) No, I did not work for pay last week.		(1) I do not want to be employed at this time	0	0	0	0	0	0	1	0	0	0	0	0	1	2	2	2
1	20132825	ABS		0.44149		883.737		294.579	(7) Montana	1	3	3	0	1	2	2	1	2	3	1	1	1	1	(0) No	(0) No	(0) No	(0) No	3	(2) Very likely	1	(3) No, I did not work for pay last week.		(2) I am retired	0	0	0		1	0	0	0	0	0	0	0	0	2	2	2
1	20137429	ABS		1.53528		88155		29385	(10) Texas	2	1	1	0	1	2	2	2	1	1	2	1	1	1	(0) No	(0) No	(0) No	(0) No	1	(1) Extremely likely	1	(3) No, I did not work for pay last week.		(8) I was unemployed and looking for work starting before March 1, 2020 when COVID-19 began spreading in the United States	0	0	0	0	0	0	0	1	0	0	0	0	0	2	2	2
1	20139309	ABS		0.283302		16267.1		5422.37	(10) Texas	1	0	0	1	1	2	2	1	1	1	1	1	1	1	(0) No	(0) No	(0) No	(0) No	2	(2) Very likely	0	(3) No, I did not work for pay last week.		(2) I am retired	0	1	0	0	0	0	0	0	0	0	1	0	0	2	2	2
1	20139485	ABS		0.774983		6038.72		2012.91	(9) Oregon	2	2	2	1	2	2	2	1	2	1	1	1	1	1	(0) No	(0) No	(0) No	(0) No	2	(1) Extremely likely	0	(2) Yes, I worked as self-employed in my own business, professional practice, or farm			0	0	0	0	0	0	0	0	0	0	1	0	0	2	2	2
1	20139488	ABS		0.375226		12655.9		4218.65	(8) New York	2	1	3	0	0	2	2	1	1	1	1	1	1	1	(0) No	(0) No	(0) No	(0) No	2	(2) Very likely	1	(3) No, I did not work for pay last week.		(2) I am retired	0	0	0	0	0	0	0	0	0	0	0	0	0	2	2	1
1	20139662	ABS		0.370268		5381.59		1793.86	(6) Missouri	1	3	2	0	0	2	1	1	1	2	1	1	1	1	(1) Yes	(0) No	(0) No	(0) No	3	(4) Not too likely	0	(2) Yes, I worked as self-employed in my own business, professional practice, or farm			0	0	0	0	0	0	1	0	0	0	0	1	0	2	2	2
1	20140045	ABS		0.617708		2574.27		858.089	(16) Columbus, Ohio	1	2	2	0	0	1	1	2	1	2	1	0	1	1	(0) No	(0) No	(0) No	(0) No	1	(1) Extremely likely	0	(1) Yes, I worked for someone else for wages, salary, piece rate, commission, tips, or payments 'in kind,' for example, food or lodging received as payment for work performed	24		1	0	0	0	0	0	0	0	0	0	0	0	0	2	2	2
1	20141979	ABS		0.524418		8328.93		2776.31	(14) Chicago-Naperville-Elgin, Illinois-Indiana-Wisconsin	2	1	1	0	0	2	2	1	3	2	1	1	1	1	(0) No	(0) No	(0) No	(0) No	1	(1) Extremely likely	1	(1) Yes, I worked for someone else for wages, salary, piece rate, commission, tips, or payments 'in kind,' for example, food or lodging received as payment for work performed	45		0	0	0	0	0	0	0	0	0	0	0	0	1	2	2	2
1	20143196	ABS		0.336644		1402.95		467.65	(16) Columbus, Ohio	1	4	4	0	0	2	1	1	1	1	1	1	1	1	(0) No	(0) No	(0) No	(0) No	2	(1) Extremely likely	1	(1) Yes, I worked for someone else for wages, salary, piece rate, commission, tips, or payments 'in kind,' for example, food or lodging received as payment for work performed	40		0	0	0	0	0	0	0	0	0	0	0	0	0	2	2	2
1	20143402	ABS		1.25241		19891.1		6630.37	(14) Chicago-Naperville-Elgin, Illinois-Indiana-Wisconsin	3	4	4	0	0	2	2	2	2	1	1	0	1	1	(0) No	(0) No	(0) No	(0) No	2	(1) Extremely likely	0	(1) Yes, I worked for someone else for wages, salary, piece rate, commission, tips, or payments 'in kind,' for example, food or lodging received as payment for work performed	44		0	0	0	1	0	0	1	0	0	0	0	0	1	2	2	2
1	20144193	ABS		1.26674		13202.6		4400.85	(2) Colorado	1	4	4	0	0	2	2	2	2	1	3	1	1	1	(0) No	(0) No	(0) No	(0) No	1	(1) Extremely likely	0	(2) Yes, I worked as self-employed in my own business, professional practice, or farm			0	0	0	0	0	0	1	0	0	0	0	0	0	2	2	2
1	20148042	ABS		0.260957		2849.93		949.976	(5) Minnesota	1	1	1		0	2	1	2	1	2	1	1	1	1	(1) Yes	(0) No	(0) No	(0) No	3	(3) Moderately likely	1	(3) No, I did not work for pay last week.		(3) I was laid-off temporarily or furloughed	0		0	0	0	0	0	0	0	0	0	0	0	2	2	2
1	20148528	ABS		0.312913		3261.31		1087.1	(2) Colorado	1	0	0	0	0	2	2	1	1	1	1	1	1	1	(0) No	(0) No	(0) No	(0) No	1	(1) Extremely likely	0	(3) No, I did not work for pay last week.		(2) I am retired	0	1	0	0	0	1	0	0	0	0	0	1	0	2	2	2
1	20149857	ABS		0.59627		1193.56		397.854	(7) Montana	1	4	2	0	0	2	2	3	3	3		1	1	1	(0) No	(0) No	(0) No	(0) No	2	(2) Very likely	1	(3) No, I did not work for pay last week.		(2) I am retired	1	1	1	1	1	1	1	1	0	0	0	1		2	2	2
1	20150818	ABS		1.23647		19637.8		6545.95	(14) Chicago-Naperville-Elgin, Illinois-Indiana-Wisconsin	0	3	2	0	0	2	2	1	1	1	1	0	1	1	(0) No	(0) No	(0) No	(0) No	2	(2) Very likely	0	(1) Yes, I worked for someone else for wages, salary, piece rate, commission, tips, or payments 'in kind,' for example, food or lodging received as payment for work performed	40		0	0	0	0	0	0	0	0	0	0	0	0	0	2	2	2
1	20151303	ABS		0.295734		3229.73		1076.58	(5) Minnesota	3	2	1	1	1	2	2	1	2	1	1	1	1	1	(0) No	(0) No	(0) No	(0) No	4	(4) Not too likely	1	(3) No, I did not work for pay last week.		(2) I am retired	0	1	1	0	0	0	1	0	0	0	1	0	1	2	2	2
1	20152979	ABS		2.81164		21908.5		7302.82	(9) Oregon	1	1	1	2	2	2		1	1	1	1	0	1	1	(0) No	(0) No	(0) No	(0) No	5	(5) Not likely at all	0	(3) No, I did not work for pay last week.		(8) I was unemployed and looking for work starting before March 1, 2020 when COVID-19 began spreading in the United States	0	0	0	0	0	0	0	0		1	0	0	0	2	2	2
1	20153851	ABS		0.416095		5157.22		1719.07	(11) Atlanta-Sandy Springs-Alpharetta, Georgia	2	0	0	0	0	2	2	1	1	3	1	1	1	1	(0) No	(0) No	(0) No	(0) No	3	(2) Very likely	0	(3) No, I did not work for pay last week.		(4) I was not at my usual jobs because I was caring for children not in school	0	0	0	1	0	0	1	0	0	0	0	0	1	2	2	2
1	20153999	ABS		0.498829		6182.66		2060.89	(11) Atlanta-Sandy Springs-Alpharetta, Georgia	2	3	2	0	0	2	2	1	1	1	1	1	1	1	(0) No	(0) No	(0) No	(0) No	3	(3) Moderately likely	1	(3) No, I did not work for pay last week.		(4) I was not at my usual jobs because I was caring for children not in school	0	0	0	0	0	0	0	0	0	0	0	0	0	2	2	2
1	20154220	ABS		1.0856		3437.11		1145.7	(15) Cleveland-Elyria, Ohio	0	0	1	1	1	2	2	1	4	1	1	1	1	1	(1) Yes	(0) No	(0) No	(0) No	3	(5) Not likely at all	0	(3) No, I did not work for pay last week.		(8) I was unemployed and looking for work starting before March 1, 2020 when COVID-19 began spreading in the United States	0	1	1	0	1	0	1	0	0	0	0	1	0	2	2	2
1	20154963	ABS		0.386604		773.872		257.957	(7) Montana	1	1	1	0	0	2	1	3	1	3	1	1	1	1	(1) Yes	(0) No	(0) No	(0) No	1	(1) Extremely likely	0	(1) Yes, I worked for someone else for wages, salary, piece rate, commission, tips, or payments 'in kind,' for example, food or lodging received as payment for work performed	40		0	0	0	0	0	0	0	0	0	0	0	0	0	2	2	2
1	20155462	ABS		0.570858		2640.47		880.157	(18) Pittsburgh, Pennsylvania	2	2	2	0	0	2	1	2	2	2	2	0	1	1	(0) No	(0) No	(0) No	(0) No	2	(2) Very likely	1	(1) Yes, I worked for someone else for wages, salary, piece rate, commission, tips, or payments 'in kind,' for example, food or lodging received as payment for work performed	3		0	0	0	0	0	0	1	1	0	0	0	0	0	2	2	2
1	20156644	ABS		0.435651		5953.92		1984.64	(17) Phoenix-Mesa-Chandler, Arizona	1	4	4	0	0	2	2	1	2	2	1	0	1	1	(0) No	(0) No	(0) No	(0) No	5	(5) Not likely at all	0	(1) Yes, I worked for someone else for wages, salary, piece rate, commission, tips, or payments 'in kind,' for example, food or lodging received as payment for work performed	40		1		0	0	0	0	1	0	0	0	0	0		2	2	2
1	20157603	ABS		1.43783		22836		7612	(14) Chicago-Naperville-Elgin, Illinois-Indiana-Wisconsin	1	2	2	0	0	2	2	1	2	2	2	1	1	1	(0) No	(0) No	(0) No	(0) No	2	(2) Very likely	1	(1) Yes, I worked for someone else for wages, salary, piece rate, commission, tips, or payments 'in kind,' for example, food or lodging received as payment for work performed	40		0	0	0	0	0	0	0	0	0	0	0	1	1	2	2	2
1	20158266	ABS		0.734653		5724.46		1908.15	(9) Oregon	2	2	2	0	1	2	2	3	3	2	4	1	1	1	(0) No	(0) No	(0) No	(0) No	2	(2) Very likely	0	(1) Yes, I worked for someone else for wages, salary, piece rate, commission, tips, or payments 'in kind,' for example, food or lodging received as payment for work performed	40		0	0	0	0	0	0	1	1	0	0	0	0	0	2	2	2
1	20162733	ABS		0.361496		4480.51		1493.5	(11) Atlanta-Sandy Springs-Alpharetta, Georgia	2	2	2	0	0	2	1	1	1	1	1	1	1	1	(0) No	(0) No	(0) No	(0) No	3	(3) Moderately likely	0	(1) Yes, I worked for someone else for wages, salary, piece rate, commission, tips, or payments 'in kind,' for example, food or lodging received as payment for work performed	25		0	0	0	0	0	0	0	0	0	0	0	0	0	2	2	2
1	20163474	ABS		0.235788		1837.28		612.425	(9) Oregon	2	1	0	0	0	2	2	1	1	4	2	1	1	1	(0) No	(0) No	(0) No	(0) No	1	(1) Extremely likely	0	(3) No, I did not work for pay last week.		(2) I am retired	0	1	0	1	0	0	1	0	0	0	0	1	0	2	2	2
1	20166411	ABS		0.944988		31873.4		10624.5	(8) New York	1	1	1	1	1	2	2	1	4	2	1	1	1	1	(0) No	(0) No	(0) No	(0) No	1	(1) Extremely likely	1	(1) Yes, I worked for someone else for wages, salary, piece rate, commission, tips, or payments 'in kind,' for example, food or lodging received as payment for work performed	50		0	0	0	0	0	0	0	1	0	0	0	0	0	2	2	2
1	20170173	ABS		0.289013		2252.01		750.668	(9) Oregon	3	1	1	0	0	2	2	1	1	1	1	1	1	1	(0) No	(0) No	(0) No	(0) No	3	(1) Extremely likely	1	(1) Yes, I worked for someone else for wages, salary, piece rate, commission, tips, or payments 'in kind,' for example, food or lodging received as payment for work performed	40								1							2	2	2
1	20170365	ABS		0.477415		5917.24		1972.41	(11) Atlanta-Sandy Springs-Alpharetta, Georgia	1	0	0	0	0	2	2	1	1	1	1	0	0	1	(0) No	(0) No	(0) No	(0) No	1	(3) Moderately likely	0	(3) No, I did not work for pay last week.		(3) I was laid-off temporarily or furloughed							1							2	2	2
1	20173056	ABS		0.434309		6897.8		2299.27	(14) Chicago-Naperville-Elgin, Illinois-Indiana-Wisconsin	1	1	1	0	0	2	1	2	2	1	2	1	1	1	(1) Yes	(0) No	(0) No	(0) No	2	(1) Extremely likely	0	(2) Yes, I worked as self-employed in my own business, professional practice, or farm			0	0	0	0	0	0	0	0	0	0	0	0	1	2	2	2
1	20173125	ABS		0.95053		32060.3		10686.8	(8) New York	2	2	2	0	0	2	2	2	2	1	3	1	1	1	(0) No	(0) No	(0) No	(0) No	2	(2) Very likely	0	(3) No, I did not work for pay last week.		(2) I am retired	0	1	0	0	0	0	0	0	0	0	1	0	0	2	2	2
1	20176147	ABS		0.924063		10091.8		3363.92	(5) Minnesota	1	2	2	1	3	2	2	2	3	4	2	1	1	1	(0) No	(0) No	(0) No	(0) No	1	(1) Extremely likely	0	(2) Yes, I worked as self-employed in my own business, professional practice, or farm			0	0	0	0	0	1	0		0	0	1	0	0	2	2	2
1	20176165	ABS		0.145749		5089.23		1696.41	(3) Florida	2	2	2	1	2	2	1	1	1	1	1	1	1	1	(0) No	(0) No	(0) No	(0) No	2	(2) Very likely	1	(2) Yes, I worked as self-employed in my own business, professional practice, or farm			0	1	0	0	0	0	0	0	0	0	0	0	0	2	2	2
1	20177873	ABS		0.607966		30127.6		10042.5	(1) California	1	4	4	0	0	2	2	1	1	2	2	1	1	1	(0) No	(0) No	(0) No	(0) No	1	(3) Moderately likely	1	(3) No, I did not work for pay last week.		(3) I was laid-off temporarily or furloughed	1	1	0	1	0	0	1	0	0	0	0	0	1	2	2	2
1	20179082	ABS		0.25893		3538.72		1179.57	(17) Phoenix-Mesa-Chandler, Arizona	2	4	3	1	2	2		1	1	1	1	0	1	1	(0) No	(0) No	(0) No	(0) No	1	(1) Extremely likely	0	(3) No, I did not work for pay last week.		(2) I am retired	0	1	0	0	0	0	0	0						2	2	2
1	20180141	ABS		0.51419		1627.97		542.658	(15) Cleveland-Elyria, Ohio	2	1	0	0	0	2	2	2	2	4	1	1	1	1	(0) No	(0) No	(0) No	(0) No	3	(3) Moderately likely	0	(3) No, I did not work for pay last week.		(3) I was laid-off temporarily or furloughed	1	0	0	0	0	0	0	1	0	0	0	0	1	2	2	2
1	20180178	ABS		0.7762		1792.36		597.453	(13) Birmingham-Hoover, Alabama	2	2	2	0	0	1	1	2	2	1	2	0	1	1	(0) No	(0) No	(0) No	(0) No	1	(1) Extremely likely	0	(1) Yes, I worked for someone else for wages, salary, piece rate, commission, tips, or payments 'in kind,' for example, food or lodging received as payment for work performed	50		0	0	0	0	0	0	0	0	0	0	0	0	1	2	2	2
1	20181845	ABS		0.22118		7460.13		2486.71	(8) New York	2	2	2	0	0	2	2	1	1	1	1	1	1	1	(0) No	(0) No	(0) No	(0) No	3	(3) Moderately likely	1	(1) Yes, I worked for someone else for wages, salary, piece rate, commission, tips, or payments 'in kind,' for example, food or lodging received as payment for work performed	40		0	0	0	0	0	0	0	0	0	0	0	0	0	2	2	2
1	20184139	ABS		0.463419		5743.77		1914.59	(11) Atlanta-Sandy Springs-Alpharetta, Georgia	1	4	3	0	0	2	2	1	1	1	1	1	1	1	(0) No	(0) No	(0) No	(0) No	1	(1) Extremely likely	0	(3) No, I did not work for pay last week.		(2) I am retired	0	1	0	0	0	0	0	0	0	0	0	0	1	2	2	2
1	20186939	ABS		0.390862		5680.91		1893.64	(6) Missouri	2	0	0	0	0	2	2	2	1	1	1	1	1	1	(0) No	(0) No	(0) No	(0) No	3	(1) Extremely likely	0	(3) No, I did not work for pay last week.		(2) I am retired	0	1	1	0	0	0	1	0	0	0	0	0	0	2	2	2
1	20189247	ABS		0.666035		2775.67		925.223	(16) Columbus, Ohio	1	4	1	0	0	2	2	4	4	3	4	1	1	1	(0) No	(0) No	(0) No	(0) No	5	(3) Moderately likely	0	(3) No, I did not work for pay last week.		(4) I was not at my usual jobs because I was caring for children not in school	1			1	0	0	1	1	0	0	0	1	1	2	2	2
1	20189610	ABS		0.241325		1289.02		429.674	(12) Baltimore-Columbia-Towson, Maryland	2	3	2	1	2	2	1	2	1	1	1	1	1	1	(0) No	(0) No	(0) No	(0) No	3	(3) Moderately likely	1	(3) No, I did not work for pay last week.		(2) I am retired	0	1	0	0	0	0	1	1	0	0	0	0	1	2	2	2
1	20189833	ABS		0.826856		6442.91		2147.64	(9) Oregon	2	1	1	0	0	2	2	1	2	1	1	1	1	1	(0) No	(0) No	(0) No	(0) No	3	(3) Moderately likely	1	(1) Yes, I worked for someone else for wages, salary, piece rate, commission, tips, or payments 'in kind,' for example, food or lodging received as payment for work performed	40		1	0	0	0	0	0	0	0	0	0	1	0	0	2	2	2
1	20193467	ABS		3.92255		132303		44101	(8) New York	1	3	3	1	1	2	2	1	1	1	1	1	1	1	(0) No	(0) No	(0) No	(0) No	3	(3) Moderately likely	0	(3) No, I did not work for pay last week.		(4) I was not at my usual jobs because I was caring for children not in school	0	0	0	0	0	0	0	0	0	0	0	0	0	2	2	2
1	20194209	ABS		1.31312		45851.5		15283.8	(3) Florida	2	2	4	1	1	2	2	1	1	1	1	1	1	1	(0) No	(0) No	(0) No	(0) No	5	(5) Not likely at all	0	(1) Yes, I worked for someone else for wages, salary, piece rate, commission, tips, or payments 'in kind,' for example, food or lodging received as payment for work performed	49		0	1	0	0	0	0	1	0	0	0	0	0	1	2	2	2
1	20196785	ABS		0.299363		1247.58		415.86	(16) Columbus, Ohio	1	1	2	0	1	2	2	2	2	2	2	1	1	1	(0) No	(0) No	(0) No	(0) No	1	(1) Extremely likely	1	(1) Yes, I worked for someone else for wages, salary, piece rate, commission, tips, or payments 'in kind,' for example, food or lodging received as payment for work performed	15		0	0	0	0	0	1	1	0	0	0	0	0	0	2	2	2
1	20205833	ABS		0.61412		21443.8		7147.92	(3) Florida	2	3	1	0	2	2	1		1	2	1	0	1	1	(0) No	(0) No	(0) No	(0) No	3	(1) Extremely likely	0	(1) Yes, I worked for someone else for wages, salary, piece rate, commission, tips, or payments 'in kind,' for example, food or lodging received as payment for work performed	40		0	0	0	1	0	1	1	0	0	0	0	0	0	2	2	2
1	20207862	ABS		0.494807		7858.63		2619.54	(14) Chicago-Naperville-Elgin, Illinois-Indiana-Wisconsin	1	1	2	0	0	2	1	1	1	1	1	1	1	1	(0) No	(0) No	(0) No	(0) No	2	(1) Extremely likely	0	(1) Yes, I worked for someone else for wages, salary, piece rate, commission, tips, or payments 'in kind,' for example, food or lodging received as payment for work performed	30		0	0	0	0	0	0	0	0	0	0	0	0	0	2	2	2
1	20209410	ABS		1.53058		15952.4		5317.46	(2) Colorado	1	2	1	0	1	2		2	2	3	2	1	1	1	(0) No	(0) No	(0) No	(0) No	4	(2) Very likely	0	(3) No, I did not work for pay last week.		(3) I was laid-off temporarily or furloughed	0	0	0	1	0	0	1	0	0	0	0	0	1	2	2	2
1	20209464	ABS		0.348824		4323.44		1441.15	(11) Atlanta-Sandy Springs-Alpharetta, Georgia	1	3	3	1	1	2	2	2	1	1	1	0	1	0	(0) No	(0) No	(0) No	(0) No	3	(3) Moderately likely	0	(3) No, I did not work for pay last week.		(2) I am retired	0	1	0	0	0	0	0	0	0	0	0	0	1	2	2	2
1	20209929	ABS		0.179638		8901.9		2967.3	(1) California	2	2	2	1	2	1	1	1	1	1	1	1	1	1	(0) No	(0) No	(0) No	(0) No	2	(1) Extremely likely	0	(3) No, I did not work for pay last week.		(2) I am retired	0	1	0	0	0	0	1	0	0	0	0	0	0	2	2	2
1	20214549	ABS		0.28061		4456.71		1485.57	(14) Chicago-Naperville-Elgin, Illinois-Indiana-Wisconsin	1	1	1	1	1	2	2	1	1	1	1	1	1	1	(0) No	(0) No	(0) No	(0) No	1	(1) Extremely likely	1	(3) No, I did not work for pay last week.		(2) I am retired	0	0	0	0	0	0	0	0	0	0	1	0	0	2	2	2
1	20215685	ABS		3.36553		14025.7		4675.22	(16) Columbus, Ohio	1	1	1	0	0	2	2	1	1	1	1	1	1	1	(0) No	(0) No	(0) No	(0) No	2	(2) Very likely	1	(1) Yes, I worked for someone else for wages, salary, piece rate, commission, tips, or payments 'in kind,' for example, food or lodging received as payment for work performed	40		0	1	0	0	0	0	0	0	0	0	0	0	0	2	2	2
1	20218338	ABS		2.30879		24930.2		8310.07	(4) Louisiana	2	0	0	0	0	1	1	1	1	1	1	0	1	1	(0) No	(0) No	(0) No	(0) No	2	(2) Very likely	0	(1) Yes, I worked for someone else for wages, salary, piece rate, commission, tips, or payments 'in kind,' for example, food or lodging received as payment for work performed	33		0	0	0	0	0	0	0	0	0	0	1	0	0	2	2	2
1	20218639	ABS		0.796226		12645.8		4215.28	(14) Chicago-Naperville-Elgin, Illinois-Indiana-Wisconsin	1	2	2	2	2	2	2	1	1	1	1	1	1	1	(0) No	(0) No	(0) No	(0) No	3	(3) Moderately likely	0	(3) No, I did not work for pay last week.		(1) I do not want to be employed at this time	0	0	0	0	0	0	0	0	0	0	0	0	0	2	2	2
1	20222157	ABS		1.22069		60491.1		20163.7	(1) California	1	2	1	0	0	2	1	1	1	1	1	0	1	1	(0) No	(0) No	(0) No	(0) No	3	(3) Moderately likely	1	(3) No, I did not work for pay last week.		(3) I was laid-off temporarily or furloughed	0	0	0	0	0	0	1	0	0	0	0	0	0	2	2	2
1	20224235	ABS		0.786274		1573.9		524.632	(7) Montana	1	1	1	0	1	2	2	2	1	1	1	1	1	1	(0) No	(0) No	(0) No	(0) No	2	(2) Very likely	0	(1) Yes, I worked for someone else for wages, salary, piece rate, commission, tips, or payments 'in kind,' for example, food or lodging received as payment for work performed	40		0	0	0	0	0	0	1	0	0	0	0	0	0	2	2	2
1	20224947	ABS		0.451864		4709.53		1569.84	(2) Colorado	3	1	1	0	0	2	2	1	1	1	1	1	1	1	(0) No	(0) No	(0) No	(0) No	2	(1) Extremely likely	0	(1) Yes, I worked for someone else for wages, salary, piece rate, commission, tips, or payments 'in kind,' for example, food or lodging received as payment for work performed	22		0	0	1	1	1	1	1	0	0	0	0	0	1	2	2	2
1	20225924	ABS		0.159007		7879.56		2626.52	(1) California	1	2	3	3	1	2	1	1	2	2	1	1	1	1	(0) No	(0) No	(0) No	(0) No	1	(1) Extremely likely	1	(3) No, I did not work for pay last week.		(2) I am retired	0	0	0	1	0	0	1	1	0	0	0	0	1	2	2	2
1	20229449	ABS		0.341102		11910.6		3970.19	(3) Florida	0	2	2	0	0	2	2	1	1	1	2	1	1	1	(0) No	(0) No	(0) No	(0) No	4	(3) Moderately likely	0	(3) No, I did not work for pay last week.		(2) I am retired	0	0	0	1	0	0	1	0	0	0	1	1	0	2	2	2
1	20230231	ABS		4.47952		55520.7		18506.9	(11) Atlanta-Sandy Springs-Alpharetta, Georgia	1	2	4	0	1	2	2	1	4	1	1	1	0	0	(1) Yes	(0) No	(0) No	(0) No	1	(1) Extremely likely	0	(1) Yes, I worked for someone else for wages, salary, piece rate, commission, tips, or payments 'in kind,' for example, food or lodging received as payment for work performed	20		0	0	0	0	0	0	0	0	0	0	0	0	0	2	2	2
1	20230448	ABS		0.329605		659.775		219.925	(7) Montana	0	3	2	1	1	2	2	1	1	1	1	1	1	1	(0) No	(0) No	(0) No	(0) No	2	(2) Very likely	0	(3) No, I did not work for pay last week.		(2) I am retired	0	1	0	0	0	0	1	0	0	0	0	0	0	2	2	2
1	20230905	ABS		1.23075		9590.04		3196.68	(9) Oregon	1	1	0	0	3	2	1	3	4	4	4	1	1	1	(1) Yes	(0) No	(0) No	(0) No	3	(1) Extremely likely	0	(3) No, I did not work for pay last week.		(7) I was not at my usual jobs because I was recovering from COVID-19 or isolating due to exposure to COVID-19	1	0	0	1	1	0	1	1	0	0	0		1	2	2	2
1	20231911	ABS		0.587996		6128.36		2042.79	(2) Colorado	1	2	2	1	1	2	2	1	1	2	1	1	1	1	(0) No	(0) No	(0) No	(0) No	2	(1) Extremely likely	1	(3) No, I did not work for pay last week.		(1) I do not want to be employed at this time	0	1	0	0	0	0	0	0	0	0	0	0	0	2	2	2
1	20234495	ABS		3.13603		24436.1		8145.38	(9) Oregon	1	2	0	0	1	2	2	3	2	2	2	1	1	1	(0) No	(0) No	(0) No	(0) No	2	(2) Very likely	0	(3) No, I did not work for pay last week.		(8) I was unemployed and looking for work starting before March 1, 2020 when COVID-19 began spreading in the United States	1			0	0		1	1	0	0	0		1	2	2	2
1	20235074	ABS		0.685099		3659.41		1219.8	(12) Baltimore-Columbia-Towson, Maryland	2	2	2	0	0	2	2	4	4	4	4	1	1	0	(0) No	(0) No	(0) No	(0) No	5	(5) Not likely at all	1	(3) No, I did not work for pay last week.		(8) I was unemployed and looking for work starting before March 1, 2020 when COVID-19 began spreading in the United States	0	0	0	0	0	0	1	0	0	0	0	0	1	2	2	2
1	20237757	ABS		0.336999		11366.6		3788.86	(8) New York	1	2	1	0	0	2	2	1	2	2	1	1	1	1	(0) No	(0) No	(0) No	(0) No	2	(2) Very likely	1	(3) No, I did not work for pay last week.		(2) I am retired	0	1	0	0	0	0	0	0	0	0	0	0	1	2	2	2
1	20237805	ABS		1.62231		23579.1		7859.72	(6) Missouri	2	2	2	0	0	2	2	3	3	1	1	1	1	1	(0) No	(0) No	(0) No	(0) No	1	(1) Extremely likely	0	(1) Yes, I worked for someone else for wages, salary, piece rate, commission, tips, or payments 'in kind,' for example, food or lodging received as payment for work performed	48		0	1	0	0	0	0	0	0	0	0	0	0	1	2	2	2
1	20239854	ABS		1.15146		14271.6		4757.2	(11) Atlanta-Sandy Springs-Alpharetta, Georgia	2	2	2	0	0	2	2	1	1	1	2	1	1	1	(0) No	(0) No	(0) No	(0) No	3	(3) Moderately likely	0	(3) No, I did not work for pay last week.		(2) I am retired	0	1	0	1	0	0	0	0	0	0	0	0	0	2	2	2
1	20240611	ABS		0.900003		1801.55		600.517	(7) Montana	3	0	0	0	0	2	2	1	1	1	1	0	0	0	(0) No	(0) No	(1) Yes	(0) No	5	(5) Not likely at all	0	(1) Yes, I worked for someone else for wages, salary, piece rate, commission, tips, or payments 'in kind,' for example, food or lodging received as payment for work performed	40				1		0	0	0	0	0	0	0	0	0	2	2	2
1	20244609	ABS		1.73064		25153.7		8384.57	(6) Missouri	0	2	2	0	1	2	2	2	1	1	1	1	1	1	(0) No	(0) No	(0) No	(0) No	2	(2) Very likely	1	(1) Yes, I worked for someone else for wages, salary, piece rate, commission, tips, or payments 'in kind,' for example, food or lodging received as payment for work performed	20		0	1	0	0	0	0	1	0	0	0	0	0	1	2	2	2
1	20244624	ABS		0.253767		803.45		267.817	(15) Cleveland-Elyria, Ohio	1	1	2	0	0	2	2	1	1	2	1	1	1	1	(0) No	(0) No	(0) No	(0) No	2	(2) Very likely	0	(3) No, I did not work for pay last week.		(2) I am retired	0	1	0	0	0	1	1	0	0	0	0	0	1	2	2	2
1	20245201	ABS		0.367718		1164.23		388.076	(15) Cleveland-Elyria, Ohio	2	2	2		0	2	1	1	1	1	1	1	1	1	(0) No	(0) No	(0) No	(0) No	2	(2) Very likely	0	(2) Yes, I worked as self-employed in my own business, professional practice, or farm			1	1	0	0	0	0	0	0	0	0	0	0	1	2	2	2
1	20246578	ABS		0.76308		11090.8		3696.95	(6) Missouri	0	1	1	1	1	2	2	1	1	1	1	0	1	1	(0) No	(0) No	(0) No	(0) No	2	(2) Very likely	1	(1) Yes, I worked for someone else for wages, salary, piece rate, commission, tips, or payments 'in kind,' for example, food or lodging received as payment for work performed	50		0	0	0	0	0	0	0	0	0	0	0	0	0	2	2	2
1	20248573	ABS		1.14972		38778.7		12926.2	(8) New York	2	1	1	3	3	2	2	1	1	1	1	1	1	1	(0) No	(0) No	(0) No	(0) No	4	(1) Extremely likely	0	(3) No, I did not work for pay last week.		(98) SKIPPED ON WEB	0	0	0	0	0	0	0	0	0	0	1	0	0	2	2	2
1	20248814	ABS		0.665849		1332.84		444.28	(7) Montana	0	2	2	0	0	2	2	1	1	1	2	1	1	1	(0) No	(0) No	(0) No	(0) No	1	(1) Extremely likely	0	(3) No, I did not work for pay last week.		(2) I am retired	0	1	0	0	0	0	0	0	0	0	0	0	0	2	2	2
1	20249411	ABS		0.668943		6972.02		2324.01	(2) Colorado	2	1	0	0	0	2	1	1	2	3	2	1	1	1	(0) No	(0) No	(0) No	(0) No	3	(2) Very likely	0	(3) No, I did not work for pay last week.		(3) I was laid-off temporarily or furloughed	0	0	0	0	0	0	0	0	0	0	0	0	0	2	2	2
1	20251207	ABS		1.00124		4172.61		1390.87	(16) Columbus, Ohio	2	4	4	0	0	2	2	1	1	1	1	1	1	1	(0) No	(0) No	(0) No	(0) No	2	(2) Very likely	0	(1) Yes, I worked for someone else for wages, salary, piece rate, commission, tips, or payments 'in kind,' for example, food or lodging received as payment for work performed	80		0	0	0	0	0	0	0	0	0	0	0	0	0	2	2	2
1	20251939	ABS		2.20031		6966.37		2322.12	(15) Cleveland-Elyria, Ohio	3	1	1	1	1	1	1	1	1	1	1	1	0	0	(0) No	(0) No	(0) No	(0) No	2	(2) Very likely	0	(1) Yes, I worked for someone else for wages, salary, piece rate, commission, tips, or payments 'in kind,' for example, food or lodging received as payment for work performed	18		0	0	0	0	0	0	0	0	0	0	0	0	0	2	2	2
1	20253997	ABS		0.272947		1457.93		485.976	(12) Baltimore-Columbia-Towson, Maryland	0	1	2	1	1	2	2	1	1	1	1	1	1	1	(0) No	(0) No	(0) No	(0) No		(3) Moderately likely	0	(3) No, I did not work for pay last week.		(2) I am retired	1	1	0	0	0	0	1	0	0	0	0	1	0	2	2	2
1	20255376	ABS		0.400551		1268.18		422.727	(15) Cleveland-Elyria, Ohio	2	3	1	0	0	2	2	4	2	2	4	0	1	0	(0) No	(0) No	(0) No	(0) No	1	(1) Extremely likely	0	(3) No, I did not work for pay last week.		(3) I was laid-off temporarily or furloughed	0	1	0	0	0	0	0	1	0	0	0	0	1	2	2	2
1	20257128	ABS		0.821501		1896.96		632.321	(13) Birmingham-Hoover, Alabama	1	1	1	0	0	2	1	1	1	1	1	1	1	1	(0) No	(0) No	(0) No	(0) No	1	(1) Extremely likely	0	(1) Yes, I worked for someone else for wages, salary, piece rate, commission, tips, or payments 'in kind,' for example, food or lodging received as payment for work performed	40		0	1	0	0	0	0	1	0	0	0	0	0	1	2	2	2
1	20258790	ABS		2.55583		27912.5		9304.15	(5) Minnesota	1	0	0	0	0	2	2	1	1	1	1	0	1	0	(0) No	(0) No	(0) No	(0) No	2	(2) Very likely	0	(1) Yes, I worked for someone else for wages, salary, piece rate, commission, tips, or payments 'in kind,' for example, food or lodging received as payment for work performed	7		0	0	0	0	0	0	0	0	0	0	0	0	0	2	2	2
1	20260518	ABS		1.35847		3136.9		1045.63	(13) Birmingham-Hoover, Alabama	1	3	3	1	1	2	2	1	1	1	1	0	1	1	(0) No	(0) No	(0) No	(0) No	1	(1) Extremely likely		(3) No, I did not work for pay last week.		(1) I do not want to be employed at this time	0	1	0	0	0	0	1	0	0	0	0	0	0	2	2	2
1	20262055	ABS		0.434041		2007.63		669.21	(18) Pittsburgh, Pennsylvania	1	2	2	0	1	2	2	3	3	2	3	1	1	1	(0) No	(0) No	(0) No	(0) No	1	(1) Extremely likely	0	(3) No, I did not work for pay last week.		(2) I am retired	0	0	0	0	0	0	0	1	0	0	0	0	0	2	2	2
1	20263453	ABS		0.16154		2347.87		782.622	(6) Missouri	1	1	1	0	0	1	2	4	2	1	2	1	1	1	(0) No	(0) No	(0) No	(0) No	2	(2) Very likely	1	(3) No, I did not work for pay last week.		(77) DON'T KNOW	0	1	0	0	0	0	0	0	0	0	0	0	0	2		2
1	20264390	ABS		1.04441		36468.6		12156.2	(3) Florida	3	4	4	0	0	1	2	4	2	2	1	0	1	1	(0) No	(0) No	(0) No	(0) No	2	(1) Extremely likely	0	(3) No, I did not work for pay last week.		(3) I was laid-off temporarily or furloughed	0	0	0	0	0	0	0	0	0	0	0	0	0	2	2	2
1	20264397	ABS		0.44706		3483.52		1161.17	(9) Oregon	2	1	1	1	1	1	1	1	1	1	1	1	1	1	(0) No	(0) No	(0) No	(0) No	3	(3) Moderately likely	0	(2) Yes, I worked as self-employed in my own business, professional practice, or farm			0	1	1	0	0	0	1	0	0	0	0	0	1	2	2	2
1	20267355	ABS		1.27539		5315.13		1771.71	(16) Columbus, Ohio	2	3	3	0	0	1	1	2	2	1	3	1	1	1	(0) No	(0) No	(0) No	(0) No	3	(2) Very likely	1	(1) Yes, I worked for someone else for wages, salary, piece rate, commission, tips, or payments 'in kind,' for example, food or lodging received as payment for work performed	40		0	1	0	0	0	0	0	1	0	0	0	0	0	2	2	2
1	20268767	ABS		0.455719		26167.2		8722.4	(10) Texas	2	2	1	0	0	2	2	1	1	1	1	1	1	1	(0) No	(0) No	(0) No	(0) No	2	(2) Very likely	0	(1) Yes, I worked for someone else for wages, salary, piece rate, commission, tips, or payments 'in kind,' for example, food or lodging received as payment for work performed	33		0	1	0	0	0	0	1	0	0	0	0	0	1	2	2	2
1	20270736	ABS		0.764808		37899.9		12633.3	(1) California	1	2	2	0	1	2	2	2	2	3	2	1	1	1	(1) Yes	(0) No	(0) No	(0) No	1	(1) Extremely likely	0	(2) Yes, I worked as self-employed in my own business, professional practice, or farm			0	0	0	0	0	0	0	0	0	0	0	0	0	2	2	2
1	20271427	ABS		2.61947		13991.7		4663.9	(12) Baltimore-Columbia-Towson, Maryland	0	3	4	0	0	2	2	4	4	4	4	1	1	1	(0) No	(0) No	(0) No	(0) No	4	(4) Not too likely	0	(3) No, I did not work for pay last week.		(2) I am retired	0	1	0	0	0	1	1	0	0	0	0	0	0	2	2	2
1	20276411	ABS		1.79382		5679.42		1893.14	(15) Cleveland-Elyria, Ohio	0	2	1	0	0	1	2	4	4	4	4	1	1	1	(0) No	(0) No	(0) No	(0) No	2	(4) Not too likely	1	(3) No, I did not work for pay last week.		(3) I was laid-off temporarily or furloughed	0	0	0	1	0	1	1	0	0	0	0	0	1	2	2	1
1	20279019	ABS		1.70566		18627.6		6209.2	(5) Minnesota	2	2	2	0	1	2	1	3	2	2	2	1	1	1	(0) No	(0) No	(0) No	(0) No	1	(1) Extremely likely	0	(3) No, I did not work for pay last week.		(2) I am retired	1	1		1			1						1	2	2	2
1	20279036	ABS		0.38085		4159.29		1386.43	(5) Minnesota	3	1	1	0	0	1	1	1	1	2	2	1	1	1	(0) No	(0) No	(0) No	(0) No	1	(2) Very likely	1	(2) Yes, I worked as self-employed in my own business, professional practice, or farm			0	1	0	0	0	0	1	0	0	0	0	0	1	2	2	2
1	20280067	ABS		1.1363		8854.13		2951.38	(9) Oregon	2	1	1	0	2	1	1	2	1	3	2	1	1	1	(0) No	(0) No	(0) No	(0) No	1	(1) Extremely likely	1	(1) Yes, I worked for someone else for wages, salary, piece rate, commission, tips, or payments 'in kind,' for example, food or lodging received as payment for work performed	7		0	0	0	0	0	0	1	1	0	0	0	0	0	2	2	2
1	20282592	ABS		0.648439		7001.8		2333.93	(4) Louisiana	3	0	0	0	0	2	2	1	1	2	1	1	1	1	(0) No	(0) No	(0) No	(0) No	1	(1) Extremely likely	0	(1) Yes, I worked for someone else for wages, salary, piece rate, commission, tips, or payments 'in kind,' for example, food or lodging received as payment for work performed	10		0	1	0	0	0	0	0	0	0	0	0	0	1	2	2	2
1	20284379	ABS		0.763127		7953.65		2651.22	(2) Colorado	3	2	3	1	1	2	2	1	1	1	1	1	1	1	(0) No	(0) No	(0) No	(0) No	2	(1) Extremely likely	1	(3) No, I did not work for pay last week.		(2) I am retired	1	0	1	0	1	0	0	0	0	0	1		0	2	2	2
1	20285265	ABS		0.634956		2010.33		670.111	(15) Cleveland-Elyria, Ohio	1	0	0	2	0	2	2	1	1	1	1	1	1	1	(0) No	(0) No	(0) No	(0) No	2	(1) Extremely likely	0	(3) No, I did not work for pay last week.		(2) I am retired	1	1	0	0	0	0	0	0	0	0	0	0	1	2	2	2
1	20289447	ABS		1.62933		17593.4		5864.47	(4) Louisiana	2	4	3	0	0	2	2	1	4		1	1	1	1	(0) No	(0) No	(0) No	(0) No	2	(2) Very likely	1	(1) Yes, I worked for someone else for wages, salary, piece rate, commission, tips, or payments 'in kind,' for example, food or lodging received as payment for work performed	32		0	0	0	0	0	0	0	0	0	0	0	0	1	2	2	2
1	20293086	ABS		0.833471		13237.4		4412.46	(14) Chicago-Naperville-Elgin, Illinois-Indiana-Wisconsin	0	4	2	0	0	2	2	3	4	2	3	1	1	1	(0) No	(0) No	(0) No	(0) No	4	(3) Moderately likely	1	(1) Yes, I worked for someone else for wages, salary, piece rate, commission, tips, or payments 'in kind,' for example, food or lodging received as payment for work performed	6		0	0	0	1	0	0	0	0	0	0	0	0	1	2	2	2
1	20294721	ABS		0.417797		4354.47		1451.49	(2) Colorado	2	1	1	0	0	2	2	1	1	2	1	1	1	1	(0) No	(0) No	(0) No	(0) No	1	(1) Extremely likely	1	(1) Yes, I worked for someone else for wages, salary, piece rate, commission, tips, or payments 'in kind,' for example, food or lodging received as payment for work performed	40		0	0	0	0	0	0	1	0	0	0	0	0	0	2	2	2
1	20295818	ABS		0.365596		1157.51		385.837	(15) Cleveland-Elyria, Ohio	1	1	1	0	0	2	2	1	2	1	2	1	1	1	(0) No	(0) No	(0) No	(0) No	1	(1) Extremely likely	1	(1) Yes, I worked for someone else for wages, salary, piece rate, commission, tips, or payments 'in kind,' for example, food or lodging received as payment for work performed	40		1	1	0	0	0	0	1	0	0		0	0	1	2	2	2
1	20296295	ABS		3.01985		37429		12476.3	(11) Atlanta-Sandy Springs-Alpharetta, Georgia	3	3	3	0	0	2	2	3	3	1	1	1	1	1	(0) No	(0) No	(0) No	(0) No	1	(3) Moderately likely	0	(1) Yes, I worked for someone else for wages, salary, piece rate, commission, tips, or payments 'in kind,' for example, food or lodging received as payment for work performed	24		0	0	0	0	0	0	0	0	0	0	0	0	0	2	2	2
1	20296740	ABS		0.298022		10052		3350.65	(8) New York	2	1	1	1	1	2	2	1	1	1	1	1	1	1	(0) No	(0) No	(0) No	(0) No	4	(4) Not too likely	0	(2) Yes, I worked as self-employed in my own business, professional practice, or farm			0	0	0	0	0	0	0	0	0	0	0	0	0	2	2	2
1	20297066	ABS		2.59924		8229.44		2743.15	(15) Cleveland-Elyria, Ohio	1	2	2	0	0	2	2	1	1	1	1	0	1	0	(0) No	(0) No	(0) No	(0) No	2	(1) Extremely likely	0	(3) No, I did not work for pay last week.		(77) DON'T KNOW	0	1	0	0	0	0	0	0	0	0	0	0	0	2	2	2
1	20298708	ABS		0.192018		6476.54		2158.85	(8) New York	1	0	1	2	2	2	2	1	1	1	2	0	1	1	(0) No	(0) No	(0) No	(0) No	4	(5) Not likely at all	0	(3) No, I did not work for pay last week.		(3) I was laid-off temporarily or furloughed	0	0	0	0	0	0	0	1	0	0	1	0	0	2	2	2
1	20299006	ABS		1.70689		13300.2		4433.4	(9) Oregon	2	1	1	0	0	2	2	2	1	4	2	0	1	1	(1) Yes	(0) No	(0) No	(0) No	4	(1) Extremely likely	1	(2) Yes, I worked as self-employed in my own business, professional practice, or farm			0	0	0	0	0	0	0	0	0	0	0	0	0	2	2	2
1	20299165	ABS		1.05663		11012.7		3670.89	(2) Colorado	1	2	1	2	2	2	2	4	4	4	4	1	1	1	(0) No	(0) No	(0) No	(0) No	2	(1) Extremely likely	0	(3) No, I did not work for pay last week.		(8) I was unemployed and looking for work starting before March 1, 2020 when COVID-19 began spreading in the United States	1	1	0	0	0	0	0	1	0	0	0	0	1	2	2	1
1	20300259	ABS		0.557829		6023.4		2007.8	(4) Louisiana	3	3		3	3	2	1	1	1	1	1	1	0	0	(0) No	(0) No	(0) No	(0) No	2	(2) Very likely	0	(1) Yes, I worked for someone else for wages, salary, piece rate, commission, tips, or payments 'in kind,' for example, food or lodging received as payment for work performed	20		0	0	0	0	0	0	0	0	0	0	0	0	0	2	2	2
1	20303684	ABS		1.16546		12728		4242.68	(5) Minnesota	2	0	0	0	0	1	1	1	2	1	1	0	1	0	(0) No	(0) No	(0) No	(0) No	5	(5) Not likely at all	1	(2) Yes, I worked as self-employed in my own business, professional practice, or farm			0	0	0	1	0	1	1	0	0	0	0	0	0	2	2	2
1	20304274	ABS		0.167738		5857.05		1952.35	(3) Florida	1	2	2	0	0	2	2	1	1	1	1	1	1	1	(0) No	(0) No	(0) No	(0) No	2	(1) Extremely likely	0	(3) No, I did not work for pay last week.		(2) I am retired	0	0	0	0	0	0	0	0	0	0	0	0	1	2	2	2
1	20310484	ABS		0.593663		2474.06		824.687	(16) Columbus, Ohio	1	3	0	0	2	2	1	4	2	1	3	1	1	1	(0) No	(0) No	(0) No	(0) No	1	(1) Extremely likely	1	(3) No, I did not work for pay last week.		(2) I am retired	1	0		0		1	1	0	0		0		1	2		2
1	20310691	ABS		2.19653		5072.1		1690.7	(13) Birmingham-Hoover, Alabama	2	2	2	1	2	1	1	1	2	1	1	0	1	1	(0) No	(0) No	(0) No	(0) No	3	(3) Moderately likely		(3) No, I did not work for pay last week.		(9) I was unemployed and looking for work starting after March 1, 2020 when COVID-19 began spreading in the United States	0	1	0	0	0	0	1	1	0	0	0	0	0	2	2	2
1	20312067	ABS		0.230066		1228.88		409.628	(12) Baltimore-Columbia-Towson, Maryland	1	0	0	1	0	1	1	1	2	2	2	1	1	1	(0) No	(0) No	(0) No	(0) No	2	(2) Very likely	1	(1) Yes, I worked for someone else for wages, salary, piece rate, commission, tips, or payments 'in kind,' for example, food or lodging received as payment for work performed	20		1	1	1	0	0	0	0	0	0	0	0	0	1	2	2	2
1	20312724	ABS		0.574019		1817.4		605.8	(15) Cleveland-Elyria, Ohio	2	2	2	1	1	2	2	1	1	1	1	1	1	1	(0) No	(0) No	(0) No	(0) No	2	(3) Moderately likely	1	(3) No, I did not work for pay last week.		(3) I was laid-off temporarily or furloughed	0	0	0	0	0	0	0	0	0	0	0	0	0	2	2	2
1	20312839	ABS		0.309484		979.854		326.618	(15) Cleveland-Elyria, Ohio	1	1	1	1	2	1	1	1	1	1	1	1	1	1	(0) No	(0) No	(0) No	(0) No	1	(1) Extremely likely		(3) No, I did not work for pay last week.		(2) I am retired	0	0	0	0	0	0	0	0	0	0	0	0	1	2	2	2
1	20313282	ABS		0.531847		26355.5		8785.18	(1) California	0	4	4	2		2	2	1	1	1	1	1	1	1	(0) No	(0) No	(0) No	(0) No	1	(1) Extremely likely	0	(3) No, I did not work for pay last week.		(4) I was not at my usual jobs because I was caring for children not in school	0	0	0	0	0	0	0	0	0	0	0	0	0	2	2	2
1	20314516	ABS		0.221957		7486.34		2495.45	(8) New York	2	2	2	1	1	2	2	1	1	1	1	1	1	1	(0) No	(0) No	(0) No	(0) No	3	(3) Moderately likely	0	(3) No, I did not work for pay last week.		(2) I am retired	0	0	0	0	0	0	0	0	0	0	0	0	0	2		2
1	20320064	ABS		0.376316		5469.49		1823.16	(6) Missouri	1			0	0	2	2	2	2	2	1	0	1	1	(0) No	(0) No	(0) No	(0) No	4	(4) Not too likely	0	(2) Yes, I worked as self-employed in my own business, professional practice, or farm			0	0	0	1	0	0		1	0	0	0	0	1	2	2	2
1	20320273	ABS		1.10326		63348.9		21116.3	(10) Texas	2	2	3	1	1	2	1	1	1	1	1	1	1	1	(0) No	(0) No	(0) No	(0) No	2	(2) Very likely	1	(3) No, I did not work for pay last week.		(2) I am retired	1	0	1	0	0	0	0	0	0	0	0	0	0	2	2	2
1	20322214	ABS		1.62405		16926.6		5642.19	(2) Colorado	2	4	4	0	1	2	1	2	2	1	1	1	1	1	(0) No	(0) No	(0) No	(0) No	2	(2) Very likely	0	(1) Yes, I worked for someone else for wages, salary, piece rate, commission, tips, or payments 'in kind,' for example, food or lodging received as payment for work performed	40		0	0	0	0	0	0	0	0	0	0	0	0	0	2	2	2
1	20322302	ABS		0.72506		9909.21		3303.07	(17) Phoenix-Mesa-Chandler, Arizona	2	2	2	1	2	2	1	4	4	4	3	1	1	1	(0) No	(0) No	(0) No	(0) No	1	(1) Extremely likely		(1) Yes, I worked for someone else for wages, salary, piece rate, commission, tips, or payments 'in kind,' for example, food or lodging received as payment for work performed	40		0	0	0	1	0	0	1	0	0	0	0	0	0	2	2	2
1	20322589	ABS		0.222975		446.333		148.778	(7) Montana	0	1	0	0	1	2	2	1	1	2	1	0	1	1	(0) No	(0) No	(0) No	(0) No	1	(1) Extremely likely	0	(3) No, I did not work for pay last week.		(2) I am retired	0	0	0	0	0	0	0	0	0	0	0	0	0	2	2	1
1	20323201	ABS		0.320617		5092.11		1697.37	(14) Chicago-Naperville-Elgin, Illinois-Indiana-Wisconsin	1	3	4	0	0	2	2	3	4	4	2	0	1	1	(0) No	(0) No	(0) No	(0) No	1	(2) Very likely	1	(3) No, I did not work for pay last week.		(2) I am retired	1	1	0	0	0	0	1	1	0	0	1	0	1	2	2	2
1	20325290	ABS		0.828112		41036.9		13679	(1) California	2	3	2	1	3	2	2	2	2	4	3	1	1	1	(0) No	(0) No	(0) No	(0) No	2	(4) Not too likely	0	(1) Yes, I worked for someone else for wages, salary, piece rate, commission, tips, or payments 'in kind,' for example, food or lodging received as payment for work performed	8		0	0	0	0	0	0	1		0	0	0	0	1	2	2	2
1	20327679	ABS		3.00413		172496		57498.6	(10) Texas	1	2	2	0	1	2	2	1	1	1	1	1	1	1	(0) No	(0) No	(0) No	(0) No	2	(2) Very likely	0	(1) Yes, I worked for someone else for wages, salary, piece rate, commission, tips, or payments 'in kind,' for example, food or lodging received as payment for work performed	40		1	1	0	0	0	0	1	0	0	0	0	0	1	2	2	2
1	20329908	ABS		0.593663		2474.06		824.687	(16) Columbus, Ohio	1	3	2	0	2	2	2	1	1	1	1	1	1	1	(0) No	(0) No	(0) No	(0) No	2	(2) Very likely	0	(3) No, I did not work for pay last week.		(2) I am retired	0	0	0	1	0	0	1	0	0	0	0	0	0	2	2	2
1	20329935	ABS		0.504431		6893.92		2297.97	(17) Phoenix-Mesa-Chandler, Arizona	2	1	1	0	0	2	2	1	1	1	1	0	1	0	(0) No	(0) No	(0) No	(0) No	5	(3) Moderately likely	0	(2) Yes, I worked as self-employed in my own business, professional practice, or farm			0	0	0	0	0	0	0	0	0	0	0	0	0	2	2	2
1	20330057	ABS		0.855502		9343		3114.33	(5) Minnesota	2	4	4	0	0	2	2	1	2	1	1	1	1	1	(0) No	(0) No	(0) No	(0) No	1	(1) Extremely likely	1	(1) Yes, I worked for someone else for wages, salary, piece rate, commission, tips, or payments 'in kind,' for example, food or lodging received as payment for work performed	20		0	1	0	0	0	0	0	0	0	0	0	0	0	2	2	2
1	20330085	ABS		0.247862		1323.94		441.312	(12) Baltimore-Columbia-Towson, Maryland	2	2	2	0	0	2	2	1	2	3	2	1	1	1	(0) No	(0) No	(0) No	(0) No	3	(3) Moderately likely	0	(3) No, I did not work for pay last week.		(3) I was laid-off temporarily or furloughed	0	1	0	0	0	0	0	0	0	0	0	0	0	2	2	2
1	20330427	ABS		4.63447		229660		76553.4	(1) California	0		4	1		2	2	2	1	1	1	1	1	1	(0) No	(0) No	(0) No	(0) No	5	(5) Not likely at all	1	(3) No, I did not work for pay last week.		(1) I do not want to be employed at this time	0	0	0	0	0	0	0	0	0	0	0	0	0	2	2	2
1	20331907	ABS		0.552194		27363.8		9121.28	(1) California	2	1	1	0	0	2	2	1	1	1	1	0	1	1	(0) No	(0) No	(0) No	(0) No	3	(2) Very likely	0	(3) No, I did not work for pay last week.		(2) I am retired	0	1	0	0	0	0	0	0	0	0	0	0	0	2	2	2
1	20333602	ABS		0.505109		2105.02		701.672	(16) Columbus, Ohio	1	2	2	0	0	1	1	1	1	1	1	1	1	1	(0) No	(0) No	(0) No	(0) No	2	(1) Extremely likely	0	(1) Yes, I worked for someone else for wages, salary, piece rate, commission, tips, or payments 'in kind,' for example, food or lodging received as payment for work performed	5		0	0	0	0	0	0	0	0	0	0	0	0	0	2	2	2
1	20334883	ABS		0.3192		4362.42		1454.14	(17) Phoenix-Mesa-Chandler, Arizona	1	4	3	1	1	2	2	2	3	3	1	0	1	1	(1) Yes	(0) No	(0) No	(0) No	2	(2) Very likely	1	(1) Yes, I worked for someone else for wages, salary, piece rate, commission, tips, or payments 'in kind,' for example, food or lodging received as payment for work performed	40		0	0	0	1	0	1	1	1	0	0	0	1	0	2	2	2
1	20338484	ABS		0.353408		3683.37		1227.79	(2) Colorado	2	3	2	0	0	2	2	1	1	1	1	1	1	1	(0) No	(0) No	(0) No	(0) No	1	(1) Extremely likely	0	(3) No, I did not work for pay last week.		(2) I am retired	0	0	0	0	0	0	0	0	0	0	0	0	0	2	2	2
1	20340513	ABS		0.492875		6735.99		2245.33	(17) Phoenix-Mesa-Chandler, Arizona	1	1	1	0	0	2	1	1	1	1	1	0	1	1	(0) No	(0) No	(0) No	(0) No	1	(1) Extremely likely	0	(1) Yes, I worked for someone else for wages, salary, piece rate, commission, tips, or payments 'in kind,' for example, food or lodging received as payment for work performed	24		0	1	0	1	0	0	1	0	0	0	1	0	0	2	2	2
1	20340857	ABS		0.327142		654.844		218.281	(7) Montana	2	2	3	0	2	1	1	1	1	1	1	1	1	1	(0) No	(0) No	(0) No	(0) No	2	(5) Not likely at all	0	(1) Yes, I worked for someone else for wages, salary, piece rate, commission, tips, or payments 'in kind,' for example, food or lodging received as payment for work performed	40		0	0	0	1	0	0	1	0	0	0	0	0	0	2	2	2
1	20341190	ABS		0.312238		3869.98		1289.99	(11) Atlanta-Sandy Springs-Alpharetta, Georgia	2	2	2	0	0	2	2	1	2	1	1	1	1	1	(1) Yes	(0) No	(0) No	(0) No	1	(1) Extremely likely	0	(1) Yes, I worked for someone else for wages, salary, piece rate, commission, tips, or payments 'in kind,' for example, food or lodging received as payment for work performed	25		0	1	1	0	0	1	1	0	0	0	0	0	1	1	2	2
1	20341350	ABS		0.189392		10874.8		3624.94	(10) Texas	1	3	3	0	1	2	1	3	3	3	2	0	1	1	(0) No	(0) No	(0) No	(0) No	3	(3) Moderately likely	0	(1) Yes, I worked for someone else for wages, salary, piece rate, commission, tips, or payments 'in kind,' for example, food or lodging received as payment for work performed	40		0	0	0	1	0	0	1	0	0	0	0	0	0	2	2	2
1	20341828	ABS		0.443791		21991.9		7330.65	(1) California	2	0	1	0	0	2	1	1	2	1	1	0	1	1	(0) No	(0) No	(0) No	(0) No	4	(4) Not too likely	1	(3) No, I did not work for pay last week.		(2) I am retired	0	0	0	0	0	0	0	0	0	0	0	0	0	2	2	2
1	20342350	ABS		0.825434		8603.03		2867.68	(2) Colorado	2	1	1	1	1	2	2	2	1	2	2	1	1	1	(0) No	(0) No	(0) No	(0) No	3	(3) Moderately likely	1	(1) Yes, I worked for someone else for wages, salary, piece rate, commission, tips, or payments 'in kind,' for example, food or lodging received as payment for work performed	35		0	0	0	0	0	0	0	0	0	0	0	0	0	2	2	2
1	20342920	ABS		1.06109		15422.2		5140.73	(6) Missouri	2	1	1	0	0	2	1	1	1	1	1	0	1	1	(0) No	(0) No	(0) No	(0) No	4	(4) Not too likely	1	(2) Yes, I worked as self-employed in my own business, professional practice, or farm			0	0	0	0	0	0	0	0	0	0	0	0	0	2	2	2
1	20343090	ABS		0.28645		906.926		302.309	(15) Cleveland-Elyria, Ohio	2	4	2	4	3	1	1	1	1	1	1	1	1	1	(0) No	(0) No	(0) No	(0) No	3	(3) Moderately likely	0	(2) Yes, I worked as self-employed in my own business, professional practice, or farm			1	1	1		0	0	0	0	0	0	0	0	0	2	2	2
1	20344258	ABS		1.12025		11675.7		3891.91	(2) Colorado	2	1	1	1	1	2	2	2	1	1	1	1	1	1	(0) No	(0) No	(0) No	(0) No	1	(1) Extremely likely	0	(1) Yes, I worked for someone else for wages, salary, piece rate, commission, tips, or payments 'in kind,' for example, food or lodging received as payment for work performed	15		0	0	0	0	0	0	0	0	0	0	0	0	0	2	2	2
1	20345857	ABS		1.8471		14392.7		4797.56	(9) Oregon	1	0	0	0	0	1	1	1	2	2	1	1	1	1	(0) No	(0) No	(0) No	(0) No	1	(2) Very likely	1	(1) Yes, I worked for someone else for wages, salary, piece rate, commission, tips, or payments 'in kind,' for example, food or lodging received as payment for work performed	40		0	0	0	0	0	0	1	0	0	0	0	0	0	2	2	2
1	20347373	ABS		0.834387		13251.9		4417.3	(14) Chicago-Naperville-Elgin, Illinois-Indiana-Wisconsin	2	3	4	0	0	2	2	1	2	2	2	1	1	1	(0) No	(0) No	(0) No	(0) No	1	(1) Extremely likely	1	(2) Yes, I worked as self-employed in my own business, professional practice, or farm			1	1	0	1	0	0	0	0	0	0	0	0	0	2	2	2
1	20349851	ABS		3.86892		56232.1		18744	(6) Missouri	2	0	0	0	0	2	2	1	1	1	1	0	1	1	(0) No	(0) No	(0) No	(0) No	3	(5) Not likely at all	0	(3) No, I did not work for pay last week.		(3) I was laid-off temporarily or furloughed	0	0	0	0	0	0	1	0	0	0	0	0	0	2	2	2
1	20349948	ABS		0.281088		4085.42		1361.81	(6) Missouri	1	1	1	1	1	2	1	1	1	1	1	0	1	1	(0) No	(0) No	(0) No	(0) No	2	(2) Very likely	0	(1) Yes, I worked for someone else for wages, salary, piece rate, commission, tips, or payments 'in kind,' for example, food or lodging received as payment for work performed	12		0	1	0	0	0	1	1	0	0	0	0	0	1	2	2	2
1	20350005	ABS		0.493664		5391.34		1797.11	(5) Minnesota	1	2	1	0	1	2	2	1	1	1	1	1	1	1	(0) No	(0) No	(0) No	(0) No	1	(1) Extremely likely	1	(1) Yes, I worked for someone else for wages, salary, piece rate, commission, tips, or payments 'in kind,' for example, food or lodging received as payment for work performed	40		0	0	0	0	0	0	0	0	0	0	0	0		2	2	2
1	20352075	ABS		1.60053		12471.4		4157.14	(9) Oregon	2	1	1	0	1	2	1	1	1	1	2	1	1	1	(0) No	(0) No	(0) No	(0) No	3	(4) Not too likely	1	(3) No, I did not work for pay last week.		(9) I was unemployed and looking for work starting after March 1, 2020 when COVID-19 began spreading in the United States	0	0	0	0	0	0	1	0	0	0	0	0	0	2	2	2
1	20352881	ABS		0.495714		7204.86		2401.62	(6) Missouri	1	4	3	0	0	2	2	1	1	1	1	0	1	1	(0) No	(0) No	(0) No	(0) No	4	(4) Not too likely	1	(1) Yes, I worked for someone else for wages, salary, piece rate, commission, tips, or payments 'in kind,' for example, food or lodging received as payment for work performed	40		0	0	0	0	0	0	0	0	0	0	0	0	0	2	2	2
1	20353496	ABS		1.27113		13882.1		4627.38	(5) Minnesota	1	4	4	0	1	2	2	4	3	2	2	0	1	1	(0) No	(0) No	(0) No	(0) No	1	(1) Extremely likely	0	(1) Yes, I worked for someone else for wages, salary, piece rate, commission, tips, or payments 'in kind,' for example, food or lodging received as payment for work performed	40		0	0	0	0	0	0	1	1	0	0	0	0	0	2	2	2
1	20353934	ABS		0.304018		608.557		202.852	(7) Montana	0	1	1	0	0	2	2	4	2	3	3	1	1	1	(0) No	(0) No	(0) No	(0) No	1	(1) Extremely likely	0	(3) No, I did not work for pay last week.		(2) I am retired	0	0	1	1	1	0	0	1	0	0	0	0	0	2	2	2
1	20355918	ABS		3.77253		216617		72205.8	(10) Texas	2	2	1	0	0	2	2	1	2	2	1	1	1	1	(0) No	(0) No	(0) No	(0) No	2	(2) Very likely	1	(1) Yes, I worked for someone else for wages, salary, piece rate, commission, tips, or payments 'in kind,' for example, food or lodging received as payment for work performed	16		1	0	0	0	0	0	1	0	0	0	0	0	0	2	2	2
1	20356748	ABS		0.457725		7269.69		2423.23	(14) Chicago-Naperville-Elgin, Illinois-Indiana-Wisconsin	0	1	1	0	1	2	2	2	1	1	2	1	1	1	(0) No	(0) No	(0) No	(0) No	2	(3) Moderately likely	0	(3) No, I did not work for pay last week.		(2) I am retired	1	1	0	1	1	1	0	0	0	0	0	0	0	2	2	2
1	20357607	ABS		0.263287		833.59		277.863	(15) Cleveland-Elyria, Ohio	3	1	1	0	2	2	2	2	1	1	2	0	1	1	(0) No	(0) No	(0) No	(0) No	2	(1) Extremely likely	0	(1) Yes, I worked for someone else for wages, salary, piece rate, commission, tips, or payments 'in kind,' for example, food or lodging received as payment for work performed	26		0	0	0	1	0	0	0	1	0	0	0	0	1	2	2	2
1	20358892	ABS		0.671245		3585.41		1195.14	(12) Baltimore-Columbia-Towson, Maryland	2	1	1	0	0	2	2	1	4	1	1	1	1	1	(0) No	(0) No	(0) No	(0) No	4	(4) Not too likely	0	(1) Yes, I worked for someone else for wages, salary, piece rate, commission, tips, or payments 'in kind,' for example, food or lodging received as payment for work performed	40		0	0	0	1	0	0	1	0	0	0	0	0	1	2	2	2
1	20360426	ABS		1.998		3999.42		1333.14	(7) Montana	3	3	4	0	1	2	2	1	2	1	1	1	0	0	(0) No	(0) No	(0) No	(0) No		(88) Already done this	0	(3) No, I did not work for pay last week.		(2) I am retired		0	0	0	0	0	1	0	0	0	0	0	0	2	2	2
1	20363777	ABS		1.21546		13274.1		4424.7	(5) Minnesota	2	1	1	0	0	1	1	1	3		1	0	1	1	(0) No	(0) No	(0) No	(0) No	5	(5) Not likely at all	1	(1) Yes, I worked for someone else for wages, salary, piece rate, commission, tips, or payments 'in kind,' for example, food or lodging received as payment for work performed	40		0	1	0	0	0	0	1	0	0	0	0	0	1	2	2	2
1	20366490	ABS		0.263387		1097.65		365.885	(16) Columbus, Ohio	2	0	0	0	0	2	2	1	1	2	1	1	1	1	(1) Yes	(0) No	(0) No	(0) No	1	(1) Extremely likely	0	(1) Yes, I worked for someone else for wages, salary, piece rate, commission, tips, or payments 'in kind,' for example, food or lodging received as payment for work performed	40		0	1	0	1	0	1	1	0	0	0	0	0	1	2	2	2
1	20368395	ABS		0.429433		6241.51		2080.5	(6) Missouri	1	0	0	0	0	2	1	1	1	1	2	1	1	1	(0) No	(0) No	(0) No	(0) No	3	(3) Moderately likely		(3) No, I did not work for pay last week.		(1) I do not want to be employed at this time	0	0	0	0	0	0	0	0	0	0	0	0	0	2	2	2
1	20371259	ABS		0.560521		8902.31		2967.44	(14) Chicago-Naperville-Elgin, Illinois-Indiana-Wisconsin	1	1	1	0	0	2	1	1	1	1	1	1	1	1	(0) No	(0) No	(0) No	(0) No	2	(1) Extremely likely	0	(1) Yes, I worked for someone else for wages, salary, piece rate, commission, tips, or payments 'in kind,' for example, food or lodging received as payment for work performed	50		1	1	0	0	0	0	1	0	0	0	0		1	2	2	2
1	20373801	ABS		0.624817		1250.7		416.902	(7) Montana		0		0	3	(99) REFUSED			1			0	1	0	(0) No	(0) No	(0) No	(0) No	5	(77) DON'T KNOW	0	(77) DON'T KNOW			0		1	0	1	1	1		0	0	0		1	2	1	2
1	20374295	ABS		2.71877		11330.3		3776.78	(16) Columbus, Ohio	3	4	4	0	0	2	2	4	2	2	1	0	1	1	(0) No	(0) No	(0) No	(0) No	5	(2) Very likely	0	(1) Yes, I worked for someone else for wages, salary, piece rate, commission, tips, or payments 'in kind,' for example, food or lodging received as payment for work performed	40		0	0	0	0	0	0	0	0	0	0	0	0	0	2	2	2
1	20375768	ABS		3.96651		62997.1		20999	(14) Chicago-Naperville-Elgin, Illinois-Indiana-Wisconsin	0	4	4	0	0	2	2	1	2	1	1	1	1	1	(0) No	(0) No	(0) No	(0) No	2	(2) Very likely	1	(3) No, I did not work for pay last week.		(8) I was unemployed and looking for work starting before March 1, 2020 when COVID-19 began spreading in the United States	0	0	0	0	0	0	0	0	0	0	0	0	0	2	2	2
1	20378463	ABS		3.8271		55624.2		18541.4	(6) Missouri	2	2	2	0	0	2	2	1	1	2	1	1	1	1	(0) No	(0) No	(0) No	(0) No	5	(5) Not likely at all	0	(3) No, I did not work for pay last week.		(2) I am retired	0	0	0	0	0	0	0	1	0	0	0	1	0	2	2	2
1	20379661	ABS		0.566429		8232.66		2744.22	(6) Missouri	3	0	0	0	1	2	2	3	1	2	2	1	1	1	(0) No	(0) No	(0) No	(0) No	2	(2) Very likely	0	(1) Yes, I worked for someone else for wages, salary, piece rate, commission, tips, or payments 'in kind,' for example, food or lodging received as payment for work performed	40		0	0	0	0	0	0	1	0	0	0	0	0	0	2	2	2
1	20379955	ABS		1.05483		2111.48		703.826	(7) Montana	1	2	2	1	0	2	2	4	4	4	3	0	1	1	(0) No	(0) No	(0) No	(0) No	1	(1) Extremely likely	0	(3) No, I did not work for pay last week.		(98) SKIPPED ON WEB	0	0	0	0	0			0	0	0	0	0	1	2	2	2
1	20380625	ABS		0.894261		14202.9		4734.29	(14) Chicago-Naperville-Elgin, Illinois-Indiana-Wisconsin	1	3	3	0	0	2	2	1	1	1	2	1	1	1	(0) No	(0) No	(0) No	(0) No	3	(3) Moderately likely	0	(3) No, I did not work for pay last week.		(3) I was laid-off temporarily or furloughed	0	0	0	0	0	0	0	0	0	0	0	0	0	2	2	2
1	20384237	ABS		0.555654		6068.34		2022.78	(5) Minnesota	1	0	0	0	0	2	2	1	1	1	1	0	0	0	(0) No	(0) No	(0) No	(0) No	5	(5) Not likely at all	0	(1) Yes, I worked for someone else for wages, salary, piece rate, commission, tips, or payments 'in kind,' for example, food or lodging received as payment for work performed	40		0	0	0	0	0	0	0	0	0	0	0	0	0	2	2	2
1	20385904	ABS		0.278849		9736.83		3245.61	(3) Florida	2	2	2	0	1	2	2	1	1	1	2	1	1	1	(0) No	(0) No	(0) No	(0) No	1	(1) Extremely likely	0	(1) Yes, I worked for someone else for wages, salary, piece rate, commission, tips, or payments 'in kind,' for example, food or lodging received as payment for work performed	4		0	1	0	0	0		1	0	0	0	0	0	1	2	2	1
1	20385991	ABS		0.797166		1595.7		531.9	(7) Montana	3	3	3	0	1	2	2	1	1	1	1	1	1	1	(0) No	(0) No	(0) No	(0) No	3	(3) Moderately likely	1	(3) No, I did not work for pay last week.		(2) I am retired	0	1	0	0	0	0	0	0		0	0	0	0	2	2	2
1	20387960	ABS		0.412103		1717.42		572.473	(16) Columbus, Ohio	3	2	2	0	1	1	1	2	1	3	3	1	1	1	(0) No	(0) No	(0) No	(0) No	1	(1) Extremely likely	0	(1) Yes, I worked for someone else for wages, salary, piece rate, commission, tips, or payments 'in kind,' for example, food or lodging received as payment for work performed	20		0	0	0	0	0	0	0	0	0	0	0	0	0	2	2	2
1	20388206	ABS		2.01681		4037.08		1345.69	(7) Montana	1	2	2	0	0	2	2	1	1	2	1	1	1	1	(0) No	(0) No	(0) No	(0) No	1	(1) Extremely likely	1	(3) No, I did not work for pay last week.		(2) I am retired	1	1	0	0	0	0	0	0	0	0	0	0	1	2	2	2
1	20390578	ABS		1.2163		13133.5		4377.83	(4) Louisiana	1	0	1	0	0	1	1	1	1	1	1	1	0	0	(0) No	(0) No	(0) No	(0) No	2	(1) Extremely likely	1	(1) Yes, I worked for someone else for wages, salary, piece rate, commission, tips, or payments 'in kind,' for example, food or lodging received as payment for work performed	10		0	0	0	0	0	0	0	0	0	0	0	0	0	2	2	2
1	20393667	ABS		1.03159		16383.9		5461.3	(14) Chicago-Naperville-Elgin, Illinois-Indiana-Wisconsin	2	3	3	1	1	2	2	3	1	1	2	1	1	1	(1) Yes	(0) No	(0) No	(0) No	2	(2) Very likely	1	(1) Yes, I worked for someone else for wages, salary, piece rate, commission, tips, or payments 'in kind,' for example, food or lodging received as payment for work performed	5		0	0	0	0	0	0	0	0	0	0	0	0	0	2	2	2
1	20396203	ABS		0.412103		1717.42		572.473	(16) Columbus, Ohio	2	0	2	0	1	2	1	4	3	4	4	1	1	1	(0) No	(0) No	(0) No	(0) No	2	(5) Not likely at all	1	(2) Yes, I worked as self-employed in my own business, professional practice, or farm			0	0	0	0	0	1	1	1	0	0	0	0	1	2	2	2
1	20401603	ABS		1.0338		36098.2		12032.7	(3) Florida	0	1	1	0	0	2	2	1	1	1	1	0	1	1	(0) No	(0) No	(0) No	(0) No	5	(5) Not likely at all	0	(98) SKIPPED ON WEB			0	0	0	0	0	0	0	0	0	0	0	0	0	2	2	2
1	20401814	ABS		0.308777		4904.07		1634.69	(14) Chicago-Naperville-Elgin, Illinois-Indiana-Wisconsin	2	0	0	0	0	2	1	1	1	2	1	1	1	1	(0) No	(0) No	(0) No	(0) No	1	(1) Extremely likely		(3) No, I did not work for pay last week.		(2) I am retired	0	0	0	0	0	0	0	0	0	0	0	0	0	2	2	1
1	20402954	ABS		0.207148		6986.88		2328.96	(8) New York	2	1	1	0	0	1	1	3	3	3	2	1	1	1	(0) No	(0) No	(0) No	(0) No	1	(1) Extremely likely	0	(3) No, I did not work for pay last week.		(2) I am retired	0	1	0	0	0	0	1	0	0	0	1	0	1	2	2	2
1	20403501	ABS		0.755372		1744.26		581.421	(13) Birmingham-Hoover, Alabama	1	3	2	0	0	2	2	4	3	4	1	1	1	0	(1) Yes	(0) No	(0) No	(0) No	1	(2) Very likely	0	(1) Yes, I worked for someone else for wages, salary, piece rate, commission, tips, or payments 'in kind,' for example, food or lodging received as payment for work performed	30		0	0	0	0	0	1		1	0	0	0	0		2	2	2
1	20405859	ABS		0.330254		16365.7		5455.22	(1) California	1	1	1	0	0	2	2	2	1	1	1	1	1	1	(0) No	(0) No	(0) No	(0) No	1	(1) Extremely likely	1	(1) Yes, I worked for someone else for wages, salary, piece rate, commission, tips, or payments 'in kind,' for example, food or lodging received as payment for work performed	60		0	0	0	0	0	0	0	1	0	0	0	0	1	2	2	2
1	20406843	ABS		0.309484		979.854		326.618	(15) Cleveland-Elyria, Ohio	2	0	0	1	2	2	2	4	1	1	1	1	1	1	(0) No	(0) No	(0) No	(0) No	1	(1) Extremely likely	1	(3) No, I did not work for pay last week.		(2) I am retired	0	0	0	1	0	1	1	0	0	0	0	0	1	2	2	2
1	20410410	ABS		0.74768		8165.46		2721.82	(5) Minnesota	2	1	4	0	0	2	2	4	4	2	3	1	1	1	(0) No	(0) No	(0) No	(0) No	3	(3) Moderately likely	1	(3) No, I did not work for pay last week.		(3) I was laid-off temporarily or furloughed	0	0	0	0	0	0	0	1	0	0	0	0	0	2	2	2
1	20410907	ABS		0.235043		3416.19		1138.73	(6) Missouri	2	3	3	1	1	2	1	1	1	1	1	0	0	0	(0) No	(0) No	(0) No	(0) No	3	(3) Moderately likely	1	(1) Yes, I worked for someone else for wages, salary, piece rate, commission, tips, or payments 'in kind,' for example, food or lodging received as payment for work performed	15		0	0	0	0	0	0	0	0	0	0	0	0	0	2	2	2
1	20415330	ABS		2.83818		35177.4		11725.8	(11) Atlanta-Sandy Springs-Alpharetta, Georgia	1	1	1	0	0	1	1	4	4	4	4	1	1	1	(0) No	(0) No	(0) No	(0) No	4	(4) Not too likely	1	(3) No, I did not work for pay last week.		(1) I do not want to be employed at this time	0	0	0	1	0	0		0	0	0	0	0	1	2	2	2
1	20415800	ABS		1.26429		5268.87		1756.29	(16) Columbus, Ohio	1	3	3	0	0	2	2	1	4	1	1	0	1	0	(0) No	(0) No	(0) No	(0) No	3	(3) Moderately likely	0	(1) Yes, I worked for someone else for wages, salary, piece rate, commission, tips, or payments 'in kind,' for example, food or lodging received as payment for work performed	30		1	0	0	1	0	0	1	1	0	0	0	0	1	2	2	2
1	20417979	ABS		2.46825		30592.3		10197.4	(11) Atlanta-Sandy Springs-Alpharetta, Georgia	2	1	1	0	0	2	2	1	1	1	1	1	1	1	(0) No	(0) No	(0) No	(0) No	3	(1) Extremely likely	0	(1) Yes, I worked for someone else for wages, salary, piece rate, commission, tips, or payments 'in kind,' for example, food or lodging received as payment for work performed	40		0	0	0	0	0	0	0	0	0	0	0	0	0	2	2	2
1	20418994	ABS		0.834495		9010.82		3003.61	(4) Louisiana	1	1	0	0	2	2	2	4	3	1	1	1	1	1	(0) No	(0) No	(0) No	(0) No	1	(1) Extremely likely	1	(3) No, I did not work for pay last week.		(2) I am retired	0	1	0	0	1	1	1	1	0	1	0	0	1	2	2	1
1	20422158	ABS		0.325802		1740.25		580.083	(12) Baltimore-Columbia-Towson, Maryland	1	1	1	0	0	2	2	2	1	1	1	1	1	1	(0) No	(0) No	(0) No	(0) No	1	(1) Extremely likely	0	(3) No, I did not work for pay last week.		(3) I was laid-off temporarily or furloughed	0	0	0	0	0	0	1	0	0	0	0	0	1	2	2	2
1	20422797	ABS		0.219916		10897.9		3632.63	(1) California	3	0	0	1	1	2	1	1	1	2	2	1	1	1	(0) No	(0) No	(0) No	(0) No	5	(5) Not likely at all	0	(2) Yes, I worked as self-employed in my own business, professional practice, or farm			0	0	0	1	0	0	1	0	0	0	0	0	0	2	2	2
1	20424056	ABS		0.566948		32553.9		10851.3	(10) Texas	2	4	2	0	1	2	2	2	1	2	1	1	1	1	(0) No	(0) No	(0) No	(0) No	4	(3) Moderately likely	0	(3) No, I did not work for pay last week.		(3) I was laid-off temporarily or furloughed	0	0	0	0	0	0	1	0	0	0	0	0	0	2	2	2
1	20429686	ABS		0.415703		14021.2		4673.73	(8) New York	2	2	2	0	0	2	2	2	2	2	1	1	1	1	(0) No	(0) No	(0) No	(0) No	3	(3) Moderately likely	0	(1) Yes, I worked for someone else for wages, salary, piece rate, commission, tips, or payments 'in kind,' for example, food or lodging received as payment for work performed	8		0	1	0	0	0	0	0	0	0	0	0	1	0	2	2	2
1	20429928	ABS		0.479967		960.758		320.253	(7) Montana	2	2	2	1	1	2	2	1	1	1	1	1	1	1	(0) No	(0) No	(0) No	(0) No	4	(2) Very likely	0	(3) No, I did not work for pay last week.		(2) I am retired	1	1	0	0	0	0	0	0	0	0	1	0	1	2	2	2
1	20431263	ABS		1.18104		18757.6		6252.52	(14) Chicago-Naperville-Elgin, Illinois-Indiana-Wisconsin	1	1	1	0	0	2	2	1	1	1	1	1	1	1	(0) No	(0) No	(0) No	(0) No	2	(2) Very likely	1	(1) Yes, I worked for someone else for wages, salary, piece rate, commission, tips, or payments 'in kind,' for example, food or lodging received as payment for work performed	40		0	1	0	0	0	0	0	0	0	0	0	0	0	2	2	2
1	20434563	ABS		0.452721		2094.03		698.011	(18) Pittsburgh, Pennsylvania	1	0	0	0	0	2	1	2	2	3	3	1	1	1	(0) No	(0) No	(0) No	(0) No	2	(2) Very likely	1	(3) No, I did not work for pay last week.		(2) I am retired	0	0	0	0	0	0	1	0	0	0	0	1	0	2	2	2
1	20436330	ABS		0.387023		4033.73		1344.58	(2) Colorado	1	2	2	1	1	1	1	1	1	1	1	1	1	1	(0) No	(0) No	(0) No	(0) No	3	(3) Moderately likely	0	(3) No, I did not work for pay last week.		(2) I am retired	0	0	0	0	0	0	1	0	0	0	1	0	0	2	2	2
1	20438046	ABS		0.666238		7193.99		2398	(4) Louisiana	1	2	2	0	1	2	1	2	2	3	1	1	1	1	(0) No	(0) No	(0) No	(0) No	1	(2) Very likely	1	(1) Yes, I worked for someone else for wages, salary, piece rate, commission, tips, or payments 'in kind,' for example, food or lodging received as payment for work performed	20		0	1	0	0	0	0	0	0	0	0	0	0	1	2	2	2
1	20439004	ABS		2.27417		31080.4		10360.1	(17) Phoenix-Mesa-Chandler, Arizona	1	1	1	0	0	2	1	1	1	1	2	1	1	1	(0) No	(0) No	(0) No	(0) No	3	(3) Moderately likely	0	(3) No, I did not work for pay last week.		(2) I am retired	1	1	0	1	1	1	1	0	1	0	0	1	1	2	2	2
1	20439063	ABS		2.8292		95425.6		31808.5	(8) New York	2	4	3	0	0	2	2	1	1	1	1	0	1	1	(0) No	(0) No	(0) No	(0) No	1	(1) Extremely likely	0	(1) Yes, I worked for someone else for wages, salary, piece rate, commission, tips, or payments 'in kind,' for example, food or lodging received as payment for work performed	60		0	0	0	0	0	0	0	0	0	0	0	0	0	2	2	2
1	20439299	ABS		0.342115		789.993		263.331	(13) Birmingham-Hoover, Alabama	2	3	1	0	0	1	1	2	2	2	2	1	1	1	(0) No	(0) No	(0) No	(0) No	2	(1) Extremely likely	0	(2) Yes, I worked as self-employed in my own business, professional practice, or farm			0	0	0		0	0	0	0	0	0	0	0	0	2	2	2
1	20442988	ABS		0.770698		9552.3		3184.1	(11) Atlanta-Sandy Springs-Alpharetta, Georgia	2	2	2	0	0	2	1	1	1	1	1	1	1	1	(0) No	(0) No	(0) No	(0) No	4	(3) Moderately likely	0	(1) Yes, I worked for someone else for wages, salary, piece rate, commission, tips, or payments 'in kind,' for example, food or lodging received as payment for work performed	40		0	0	0	0	0	0	1	0	0	0	0	0		2	2	2
1	20443296	ABS		3.0466		32897		10965.7	(4) Louisiana	3	4	4	1	1	2	2	2	1	1	3	1	1	1	(0) No	(0) No	(0) No	(0) No	3	(5) Not likely at all	0	(3) No, I did not work for pay last week.		(4) I was not at my usual jobs because I was caring for children not in school	0	0	0	0	0	0	0	0	0	0	0	0	0	2	2	2
1	20447571	ABS		1.11993		17787		5929	(14) Chicago-Naperville-Elgin, Illinois-Indiana-Wisconsin	1	1	1	1	1	2	1	1	1	1	1	1	1	1	(0) No	(0) No	(0) No	(0) No	2	(3) Moderately likely	0	(1) Yes, I worked for someone else for wages, salary, piece rate, commission, tips, or payments 'in kind,' for example, food or lodging received as payment for work performed	42		0	1	0	1	0	0	1	0	0	0	0	0	1	2	2	2
1	20449162	ABS		0.756621		7885.84		2628.61	(2) Colorado	2	4	4	0	0	2	2	2	1	1	2	1	1	1	(0) No	(0) No	(0) No	(0) No	1	(1) Extremely likely	0	(1) Yes, I worked for someone else for wages, salary, piece rate, commission, tips, or payments 'in kind,' for example, food or lodging received as payment for work performed	36		0	0	0	0	0	0	0	0	0	0	0	0	0	2	2	2
1	20454378	ABS		0.759831		4058.58		1352.86	(12) Baltimore-Columbia-Towson, Maryland	2	2	2	1	1	2	2	1	1	2	1	1	1	1	(0) No	(0) No	(0) No	(0) No	3	(3) Moderately likely	1	(1) Yes, I worked for someone else for wages, salary, piece rate, commission, tips, or payments 'in kind,' for example, food or lodging received as payment for work performed	40		0	1	0	0	0	0	0	0	0	0	0	0	0	2	2	2
1	20458400	ABS		0.320617		5092.11		1697.37	(14) Chicago-Naperville-Elgin, Illinois-Indiana-Wisconsin	2	1	0	1	1	2	2	3	1	1	3	0	1	1	(0) No	(0) No	(0) No	(0) No	1	(1) Extremely likely	0	(3) No, I did not work for pay last week.		(8) I was unemployed and looking for work starting before March 1, 2020 when COVID-19 began spreading in the United States	0	1	0	0	0	0	0	0	0	0	0	0	0	2	2	2
1	20459993	ABS		0.370268		5381.59		1793.86	(6) Missouri	0	1	1	0	0	2	2	3	1	2	2	1	1	1	(0) No	(0) No	(0) No	(0) No	1	(2) Very likely	0	(3) No, I did not work for pay last week.		(3) I was laid-off temporarily or furloughed	0	0	0	0	0	1	1	0	0	0	0	0	0	2	2	2
1	20460597	ABS		0.255211		1063.58		354.526	(16) Columbus, Ohio	0	2	2	0	0	2	2	1	1	1	1	1	1	1	(0) No	(0) No	(0) No	(0) No	3	(3) Moderately likely	0	(1) Yes, I worked for someone else for wages, salary, piece rate, commission, tips, or payments 'in kind,' for example, food or lodging received as payment for work performed	40		0	0	0	0	0	0	0	0	0	0	0	1	0	2	2	2
1	20461032	ABS		0.899802		13078		4359.33	(6) Missouri	3	3	2	0	2	2	1	1	1	1	1	1	0	1	(0) No	(0) No	(0) No	(0) No	1	(1) Extremely likely	0	(1) Yes, I worked for someone else for wages, salary, piece rate, commission, tips, or payments 'in kind,' for example, food or lodging received as payment for work performed	40		0	0	0	0	0	0	0	0	0	0	0	0	0	2	2	2
1	20463183	ABS		0.521338		1203.84		401.281	(13) Birmingham-Hoover, Alabama	0	2	2	0	1	2	2	1	1	1	1	0	1	1	(0) No	(0) No	(0) No	(0) No	4	(4) Not too likely	0	(3) No, I did not work for pay last week.		(2) I am retired	0	0	0	0	0	0	0	0	0	0	1	0	0	2	2	2
1	20466428	ABS		0.331788		4822.3		1607.43	(6) Missouri	3	1	1	1	1	2	1	1	1	1	1	1	1	1	(0) No	(0) No	(0) No	(0) No	1	(1) Extremely likely	0	(3) No, I did not work for pay last week.		(2) I am retired	0	0	0	0	0	0	0	0	0	0	0	0	0	2	2	2
1	20466637	ABS		1.208		5034.26		1678.09	(16) Columbus, Ohio	2	0	0	0	0	2	2	1	1	1	2	1	1	1	(0) No	(0) No	(0) No	(0) No	1	(3) Moderately likely	1	(3) No, I did not work for pay last week.		(3) I was laid-off temporarily or furloughed	0	0	0	0	0	0	0	0	0	0	0	0	0	2	2	2
1	20470475	ABS		0.329473		11504.5		3834.84	(3) Florida	2	2	2	2	3	1	1	2	3	3	1	1	1	1	(0) No	(0) No	(0) No	(0) No	5	(5) Not likely at all	1	(1) Yes, I worked for someone else for wages, salary, piece rate, commission, tips, or payments 'in kind,' for example, food or lodging received as payment for work performed	120		0	0	0	0	0	0	0	0	0	0	0	0	1	2	2	2
1	20470889	ABS		0.848441		3924.41		1308.14	(18) Pittsburgh, Pennsylvania	2	1	1	0	1	2	1	2	3	2	3	1	1	1	(0) No	(0) No	(0) No	(0) No	2	(2) Very likely	0	(1) Yes, I worked for someone else for wages, salary, piece rate, commission, tips, or payments 'in kind,' for example, food or lodging received as payment for work performed	40		0	0	0	0	0	0	0	0	0	0	0	0	0	2	2	2
1	20475968	ABS		1.13407		2270.09		756.697	(7) Montana	1	1	0	1	1	1	1	1	1	1	1	1	1	1	(0) No	(0) No	(0) No	(0) No	2	(1) Extremely likely	0	(3) No, I did not work for pay last week.		(2) I am retired	0	0	0	0	0	0	0	0	0	0	0	0	0	2	2	2
1	20476151	ABS		1.8769		19561.9		6520.64	(2) Colorado	3	1	1	1	1	2	2	1	1	1	1	0	0	0	(0) No	(0) No	(1) Yes	(0) No	5	(5) Not likely at all	0	(2) Yes, I worked as self-employed in my own business, professional practice, or farm			0	0	0	0	0	1	0	0	0	0	0	0	1	2	2	2
1	20476236	ABS		0.535229		5779.36		1926.45	(4) Louisiana	1	3	3	0	1	2	2	1	1	3	2	1	1	1	(0) No	(0) No	(0) No	(0) No	2	(1) Extremely likely	0	(1) Yes, I worked for someone else for wages, salary, piece rate, commission, tips, or payments 'in kind,' for example, food or lodging received as payment for work performed	15		0	0	0	0	0	0	0	0	0	0	0	0	0	2	2	2
1	20476663	ABS		1.19728		2764.69		921.562	(13) Birmingham-Hoover, Alabama	1	4	2	0	0	2	2	1	1	2	1	0	1	1	(0) No	(0) No	(0) No	(0) No	3	(3) Moderately likely	1	(3) No, I did not work for pay last week.		(3) I was laid-off temporarily or furloughed	0	0	0	0	0	0	0	0	0	0	0	0	0	2	2	2
1	20478137	ABS		2.61681		8285.08		2761.69	(15) Cleveland-Elyria, Ohio	2	1	0	1	0	2	2	1	1	1	1	1	1	1	(0) No	(0) No	(0) No	(0) No	1	(1) Extremely likely	0	(3) No, I did not work for pay last week.		(2) I am retired	0	0	0	0	0	0	0	0	0	0	1	0	0	2	2	2
1	20479226	ABS		2.1406		74745.4		24915.1	(3) Florida	2	1	1	0	0	2	1	1	4	3	3	1	1	1	(0) No	(0) No	(0) No	(0) No	3	(1) Extremely likely	0	(3) No, I did not work for pay last week.		(2) I am retired	0	0	0	0	0	0	1	0	0	0	0	0	1	2	2	2
1	20479973	ABS		3.30228		111382		37127.4	(8) New York	1	2	1	1	1	2	2	1	2	2	2	1	1	1	(1) Yes	(0) No	(0) No	(0) No	1	(1) Extremely likely	0	(3) No, I did not work for pay last week.		(1) I do not want to be employed at this time	0	0	0		0	0	0	0	0	0	0	0	1	2	2	2
1	20484681	ABS		0.306187		3306.19		1102.06	(4) Louisiana	1	2	3	0	0	2	1	3	3	2	2	1	1	1	(1) Yes	(0) No	(0) No	(0) No		(3) Moderately likely	0	(3) No, I did not work for pay last week.		(4) I was not at my usual jobs because I was caring for children not in school	0	0	0	0	0	0	0	0	0	0	0	0	1	2	2	2
1	20487328	ABS		0.256859		3733.26		1244.42	(6) Missouri	2	2	2	0	0	2	2	2	2	1	1	0	1	1	(0) No	(0) No	(0) No	(0) No	1	(1) Extremely likely	0	(3) No, I did not work for pay last week.		(2) I am retired	1	0	0	0	1	0	0	1	0	0	0	0	0	2	2	2
1	20488407	ABS		0.343193		1430.24		476.747	(16) Columbus, Ohio	2	2	2	0	0	2	2	1	1	1	1	0	1	1	(0) No	(0) No	(0) No	(0) No	3	(3) Moderately likely	1	(1) Yes, I worked for someone else for wages, salary, piece rate, commission, tips, or payments 'in kind,' for example, food or lodging received as payment for work performed	40		0	0	0	0	0	0	1	0	0	0	0	0	0	2	2	2
1	20490021	ABS		0.439717		880.188		293.396	(7) Montana		1	1	1	2	2	2	3	1	2	1	0	1	1	(0) No	(0) No	(0) No	(0) No	5	(3) Moderately likely		(3) No, I did not work for pay last week.		(8) I was unemployed and looking for work starting before March 1, 2020 when COVID-19 began spreading in the United States	0	0	0	0	0	0	0	0	0	0	0	0	0	2	2	2
1	20493900	ABS		0.494143		28373.5		9457.83	(10) Texas	1	4	4	0	1	2	2	1	2	1	3	1	1	1	(0) No	(0) No	(0) No	(0) No	4	(4) Not too likely	1	(3) No, I did not work for pay last week.		(8) I was unemployed and looking for work starting before March 1, 2020 when COVID-19 began spreading in the United States	0	0	0	1	0	0	1	1	0	0	0	0	0	2	2	2
1	20494846	ABS		0.883602		1768.72		589.573	(7) Montana	1	4	3	0	1	2	2	1	1	1	1	1	1	1	(0) No	(0) No	(0) No	(0) No	1	(1) Extremely likely	0	(1) Yes, I worked for someone else for wages, salary, piece rate, commission, tips, or payments 'in kind,' for example, food or lodging received as payment for work performed	43		0	0	0		0	0	1	0	0	0	0	0	0	2	2	2
1	20494933	ABS		0.341397		11514.9		3838.31	(8) New York	1	1	1	0	0	2	2	1	3	3	1	1	1	1	(0) No	(0) No	(0) No	(0) No	1	(1) Extremely likely	0	(1) Yes, I worked for someone else for wages, salary, piece rate, commission, tips, or payments 'in kind,' for example, food or lodging received as payment for work performed	40		0	0	0	0	0	0	0	0	0	0	0	0	1	2	2	2
1	20495652	ABS		0.273499		3389.84		1129.95	(11) Atlanta-Sandy Springs-Alpharetta, Georgia	2	2	2	1	1	2	2	1	1	1	1	0	0	1	(0) No	(0) No	(0) No	(0) No	4	(4) Not too likely	0	(3) No, I did not work for pay last week.		(2) I am retired	0	0	0	0	0	1	0	0	0	0	1	0	0	2	2	2
1	20497556	ABS		1.74729		3497.57		1165.86	(7) Montana	2	2	3	0	0	2	2	1	2	1	2	0	1	1	(1) Yes	(0) No	(0) No	(0) No	4	(4) Not too likely	1	(1) Yes, I worked for someone else for wages, salary, piece rate, commission, tips, or payments 'in kind,' for example, food or lodging received as payment for work performed	40		0	0	0	0	0	0	0	0	0	0	0	0	0	2	2	2
1	20498920	ABS		1.92869		26358.8		8786.28	(17) Phoenix-Mesa-Chandler, Arizona	1	2	2	0	0	1	1	1	1	1	2	1	1	1	(1) Yes	(0) No	(0) No	(0) No	1	(1) Extremely likely	1	(1) Yes, I worked for someone else for wages, salary, piece rate, commission, tips, or payments 'in kind,' for example, food or lodging received as payment for work performed	46		0	1	0	0	0	0	1	0	0	0	0	0	1	2	2	1
1	20500493	ABS		0.404916		4422.12		1474.04	(5) Minnesota	1	1	3	0	0	2	1	2	2	2	1	1	1	1	(1) Yes	(0) No	(0) No	(0) No	1	(1) Extremely likely	1	(3) No, I did not work for pay last week.		(8) I was unemployed and looking for work starting before March 1, 2020 when COVID-19 began spreading in the United States	0	0	0	0	0	1	1	1	0	0	0	0	1	2	2	2
1	20500832	ABS		0.929576		14763.7		4921.24	(14) Chicago-Naperville-Elgin, Illinois-Indiana-Wisconsin	2	4	3	0	0	2	2	1	1	2	1	1	1	1	(0) No	(0) No	(0) No	(0) No	1	(1) Extremely likely	0	(3) No, I did not work for pay last week.		(1) I do not want to be employed at this time	0	0	0	0	0	0	1	0	0	0	0	0	1	2	2	2
1	20502432	ABS		0.545816		5893.69		1964.56	(4) Louisiana	0	1	1	0	0	2	1	2	2	1	1	1	1	1	(0) No	(0) No	(0) No	(0) No	3	(1) Extremely likely	1	(3) No, I did not work for pay last week.		(98) SKIPPED ON WEB	0	0	0	0	0	0	0	0	0	0	0	0	0	2	2	1
1	20502664	ABS		1.37815		68293.7		22764.6	(1) California	1	3	3	1	2	2	2	1	1	1	1	1	1	1	(0) No	(0) No	(0) No	(0) No	5	(5) Not likely at all	1	(1) Yes, I worked for someone else for wages, salary, piece rate, commission, tips, or payments 'in kind,' for example, food or lodging received as payment for work performed	40		0		0	0	0	0	0	0	0	0	0	1	0	2	2	2
1	20503163	ABS		2.02036		22064.5		7354.83	(5) Minnesota	1	2	2	0	0	2	2	2	1	1	1	0	1	0	(0) No	(0) No	(0) No	(0) No	1	(1) Extremely likely	1	(1) Yes, I worked for someone else for wages, salary, piece rate, commission, tips, or payments 'in kind,' for example, food or lodging received as payment for work performed	42		0	0	0	0	0	0	0	0	0	0	0	0	0	2	2	2
1	20504329	ABS		0.177716		1918.97		639.655	(4) Louisiana	2	1	1	2	2	2	2	3	1	1	1	0	1	1	(0) No	(0) No	(0) No	(0) No	3	(3) Moderately likely	0	(2) Yes, I worked as self-employed in my own business, professional practice, or farm			0	1	0	0	0	0	1	0	0	0	0	0	1	2	2	2
1	20505057	ABS		0.319927		3493.95		1164.65	(5) Minnesota	1	1	1	0	1	2	2	1	1	1	1	1	1	1	(0) No	(0) No	(0) No	(0) No	4	(3) Moderately likely	1	(3) No, I did not work for pay last week.		(2) I am retired	0	1	0	0	0	0	0	0	0	0	1	0	0	2	2	2
1	20505877	ABS		0.399869		1849.57		616.524	(18) Pittsburgh, Pennsylvania	0	2	2	0	1	1	1	1	1	1	1	1	1	1	(0) No	(0) No	(0) No	(0) No	1	(1) Extremely likely	1	(1) Yes, I worked for someone else for wages, salary, piece rate, commission, tips, or payments 'in kind,' for example, food or lodging received as payment for work performed	4		0	1	0	0	0	0	0	0	0	0	0	0	0	2	2	2
1	20507439	ABS		0.467328		15762.4		5254.15	(8) New York	2	3	3	2	2	2	1	1	1	1	1	1	1	1	(0) No	(0) No	(0) No	(0) No		(98) SKIPPED ON WEB	0	(3) No, I did not work for pay last week.		(98) SKIPPED ON WEB	0	0	0	0	0	0	1	0	0	0	0	0	0	2	2	2
1	20507537	ABS		0.695842		3218.57		1072.86	(18) Pittsburgh, Pennsylvania	2	1	1	0	1	2	2	1	1	1	1	1	1	1	(0) No	(0) No	(0) No	(0) No	1	(1) Extremely likely	0	(1) Yes, I worked for someone else for wages, salary, piece rate, commission, tips, or payments 'in kind,' for example, food or lodging received as payment for work performed	40		0	1	0	1	0	0	1	0	0	0	0	0	0	2	2	2
1	20507609	ABS		0.280506		9794.68		3264.89	(3) Florida	1	0	0	1	2	2	2	1	1	1	1	1	1	1	(0) No	(0) No	(0) No	(0) No	2	(3) Moderately likely	0	(1) Yes, I worked for someone else for wages, salary, piece rate, commission, tips, or payments 'in kind,' for example, food or lodging received as payment for work performed	45		0	0	0	0	0	0	0	0	0	0	0	0	0	2	2	2
1	20508614	ABS		0.951809		15116.8		5038.94	(14) Chicago-Naperville-Elgin, Illinois-Indiana-Wisconsin	1	1	1	0	0	2	2	1	1	1	1	1	1	1	(0) No	(0) No	(0) No	(0) No	2	(1) Extremely likely	0	(2) Yes, I worked as self-employed in my own business, professional practice, or farm			1	0	1	0	0	0	0	0	0	0	0	0	1	2	2	2
1	20509075	ABS		0.430313		4484.91		1494.97	(2) Colorado	2	2	2	1	1	2	2	1	1	2	2	1	1	1	(0) No	(0) No	(0) No	(0) No	1	(1) Extremely likely	1	(3) No, I did not work for pay last week.		(3) I was laid-off temporarily or furloughed	0	0	0	0	0	0	0	1	0	0	0	0	0	2	2	2
1	20512687	ABS		0.899734		30347		10115.7	(8) New York	0	0	0	0	0	1	1	2	1	2	3	1	1	1	(0) No	(0) No	(0) No	(0) No	2	(2) Very likely	1	(3) No, I did not work for pay last week.		(3) I was laid-off temporarily or furloughed	0	1	0	0	0	0	1	0	0	0	0	0	0	2	2	1
1	20513077	ABS		1.13464		2620.04		873.346	(13) Birmingham-Hoover, Alabama	1	1	1	0	0	1	1	2	2	2	2	1	1	1	(0) No	(0) No	(0) No	(0) No	1	(1) Extremely likely	1	(1) Yes, I worked for someone else for wages, salary, piece rate, commission, tips, or payments 'in kind,' for example, food or lodging received as payment for work performed	40		0	0	0	0	0	0	1	1	0	0	0	0	0	2	2	2
1	20520368	ABS		1.39216		10847.8		3615.94	(9) Oregon	1	2	1	0	0	2	1	1	2	1	1	0	1	1	(0) No	(0) No	(0) No	(0) No	1	(1) Extremely likely	1	(1) Yes, I worked for someone else for wages, salary, piece rate, commission, tips, or payments 'in kind,' for example, food or lodging received as payment for work performed	48		0	0	0	0	0	0	0	0	0	0	0	0	0	2	2	2
1	20520413	ABS		0.225108		2346.18		782.059	(2) Colorado	3	1	2	0	0	2	2	1	1	1	1	1	1	1	(0) No	(0) No	(0) No	(0) No	5	(2) Very likely	0	(3) No, I did not work for pay last week.		(2) I am retired	0	1	0	0	0	0	0	0	0	0	0	0	0	2	2	2
1	20520900	ABS		0.230066		1228.88		409.628	(12) Baltimore-Columbia-Towson, Maryland	0	1	1	0	0	2	2	1	1	1	2	1	1	1	(0) No	(0) No	(0) No	(0) No	2	(2) Very likely	0	(3) No, I did not work for pay last week.		(2) I am retired	0	1	0	0	0	0	0	0	0	0	0	0	0	2	2	2
1	20521186	ABS		4.0268		140607		46869.2	(3) Florida	1	4	1	0	1	1	1	1	1	3	1	1	1	1	(0) No	(0) No	(0) No	(0) No	4	(4) Not too likely	1	(3) No, I did not work for pay last week.		(2) I am retired	0	0	0	0	0	1	1	0	0	0	0	0	0	2	2	2
1	20523886	ABS		0.444713		4801.98		1600.66	(4) Louisiana	2	0	1	0	0	2	1	2	2	1	1	0	0	0	(0) No	(0) No	(0) No	(0) No	2	(2) Very likely	0	(3) No, I did not work for pay last week.		(4) I was not at my usual jobs because I was caring for children not in school		0	0	0	0	0	0	0	0	0	0	0	1	2	2	2
1	20528503	ABS		1.40445		4446.61		1482.2	(15) Cleveland-Elyria, Ohio	1	1	1	0	0	2	1	4	2	1	1	1	1	1	(0) No	(0) No	(0) No	(0) No	2	(2) Very likely	0	(3) No, I did not work for pay last week.		(3) I was laid-off temporarily or furloughed	0	0	0	0	0	0	1	0	0	0	0	0	0	2	2	2
1	20529310	ABS		0.961698		7493.6		2497.87	(9) Oregon	3	2	2	1	1	2	2	1	1	1	1	1	1	1	(0) No	(0) No	(0) No	(0) No		(5) Not likely at all	0	(3) No, I did not work for pay last week.		(2) I am retired	0	0	0	0	0	0	0	0	0	0	0	0	0	2	2	2
1	20529980	ABS		0.743978		3441.23		1147.08	(18) Pittsburgh, Pennsylvania	0	2	2	1	1	2	1	1	2	1	1	1	1	1	(0) No	(0) No	(0) No	(0) No	2	(2) Very likely	0	(1) Yes, I worked for someone else for wages, salary, piece rate, commission, tips, or payments 'in kind,' for example, food or lodging received as payment for work performed	40		0	0	0	0	0	0	0	0	0	0	0	0	1	2	2	2
1	20530812	ABS		0.37854		5173.4		1724.47	(17) Phoenix-Mesa-Chandler, Arizona	2	2	0	1	0	2	2	1	2	2	3	1	1	1	(0) No	(0) No	(0) No	(0) No	1	(1) Extremely likely	0	(3) No, I did not work for pay last week.		(2) I am retired	0	1	0	0	0	0	0	1	0	0	0	0	1	2	2	2
1	20533912	ABS		3.151		180929		60309.8	(10) Texas	2	4	4	0	0	2	2	1	2	2	2	0	0	0	(0) No	(0) No	(0) No	(0) No	4	(4) Not too likely	1	(3) No, I did not work for pay last week.		(3) I was laid-off temporarily or furloughed	0	0	0	0	0	0	0	0	0	0	0	0	1	2	2	2
1	20534456	ABS		0.450338		7152.37		2384.12	(14) Chicago-Naperville-Elgin, Illinois-Indiana-Wisconsin	1	2	2	0	1	1	1	1	1	1	2	0	1	1	(0) No	(0) No	(0) No	(0) No	3	(3) Moderately likely	0	(1) Yes, I worked for someone else for wages, salary, piece rate, commission, tips, or payments 'in kind,' for example, food or lodging received as payment for work performed	40		0	0	0	0	0	0	0	0	0	0	0	0	0	2	2	2
1	20536399	ABS		0.382527		2043.24		681.08	(12) Baltimore-Columbia-Towson, Maryland	2	1	0	0	0	1	1	1	2	1	1	1	1	1	(0) No	(0) No	(0) No	(0) No	2	(1) Extremely likely	0	(1) Yes, I worked for someone else for wages, salary, piece rate, commission, tips, or payments 'in kind,' for example, food or lodging received as payment for work performed	40		0	0	0	0	0	0	0	0	0	0	0	0	0	2	2	2
1	20537812	ABS		0.921587		31084.1		10361.4	(8) New York	1	2	2	0	0	2	2	1	1	3	2	1	1	1	(0) No	(0) No	(0) No	(0) No	2	(2) Very likely	1	(1) Yes, I worked for someone else for wages, salary, piece rate, commission, tips, or payments 'in kind,' for example, food or lodging received as payment for work performed	30		0	0	0	1	0	0	1	0	0	0	0	0	0	2	2	2
1	20538583	ABS		0.416278		1317.98		439.325	(15) Cleveland-Elyria, Ohio	2	3	2	2	2	2	1	1	1	1	1	0	1	1	(0) No	(0) No	(0) No	(0) No	4	(4) Not too likely	0	(1) Yes, I worked for someone else for wages, salary, piece rate, commission, tips, or payments 'in kind,' for example, food or lodging received as payment for work performed	50		0	0	0	0	0	0	0	0	0	0	0	0	0	2	2	2
1	20541707	ABS		4.01182		198805		66268.2	(1) California	0	2	1	0	0	2	2	1	1	1	1	1	1	1	(0) No	(0) No	(0) No	(0) No	4	(4) Not too likely	1	(3) No, I did not work for pay last week.		(1) I do not want to be employed at this time		0	0	0	0	0	0	0	0	0	0	0	0	2	2	2
1	20542713	ABS		1.83148		29087.9		9695.98	(14) Chicago-Naperville-Elgin, Illinois-Indiana-Wisconsin	2	2	2	0	1	2	1	1	1	1	1	1	1	1	(0) No	(0) No	(0) No	(0) No	1	(1) Extremely likely	1	(3) No, I did not work for pay last week.		(3) I was laid-off temporarily or furloughed	0	0	0	0	0	0	1	0	0	0	1	1	0	2	2	2
1	20545076	ABS		0.363952		2835.93		945.311	(9) Oregon	2	1	1	0	1	2	2	1	1	1	1	1	1	1	(0) No	(0) No	(0) No	(0) No	2	(2) Very likely	0	(3) No, I did not work for pay last week.		(2) I am retired	1	1	1	0	0	0	1	0	0	0	1	0	1	2	2	2
1	20545433	ABS		0.394906		3077.13		1025.71	(9) Oregon	2	1	1	0	0	2	2	1	1	1	1	1	1	1	(0) No	(0) No	(0) No	(0) No	1	(1) Extremely likely	0	(3) No, I did not work for pay last week.		(2) I am retired	0	1	0	0	0	0	1	0	0	0	0	0	1	2	2	2
1	20554400	ABS		1.0108		3200.3		1066.77	(15) Cleveland-Elyria, Ohio	2	2	1	0	0	2	2	1	1	2	1	1	1	1	(0) No	(0) No	(0) No	(0) No	2	(1) Extremely likely	1	(1) Yes, I worked for someone else for wages, salary, piece rate, commission, tips, or payments 'in kind,' for example, food or lodging received as payment for work performed	50		0	0	0	0	0	0	1	0	0	0	0	0	0	2	2	2
1	20555880	ABS		0.920595		4258.15		1419.38	(18) Pittsburgh, Pennsylvania	1	0	0	0	1	2	2	2	2	3	2	1	1	1	(0) No	(0) No	(0) No	(0) No	1	(1) Extremely likely	0	(1) Yes, I worked for someone else for wages, salary, piece rate, commission, tips, or payments 'in kind,' for example, food or lodging received as payment for work performed	45		0	0	0	0	0	0	0	0	0	0	0	0	0	2	2	2
1	20556264	ABS		0.219916		10897.9		3632.63	(1) California	2	4	1	0	0	2	1	1	1	1	1	1	1	1	(1) Yes	(0) No	(0) No	(0) No	3	(2) Very likely	0	(3) No, I did not work for pay last week.		(2) I am retired	0	1	1	0	0	0	1	0	0	0	0		0	2	2	2
1	20557470	ABS		1.09326		38174.2		12724.7	(3) Florida	2	1	1	1	0	2	2	4	1	4	4	1	1	1	(0) No	(0) No	(0) No	(0) No	3	(2) Very likely	0	(3) No, I did not work for pay last week.		(77) DON'T KNOW	0	0	0	0	0	0	1	1	0	0	0	0	0	2	2	2
1	20559441	ABS		0.451864		4709.53		1569.84	(2) Colorado	2	2	2	0	0	2	1	1	1	1	1	1	1	1	(0) No	(0) No	(0) No	(0) No	5	(5) Not likely at all	0	(3) No, I did not work for pay last week.		(3) I was laid-off temporarily or furloughed														2	2	2
1	20560228	ABS		0.443954		4793.79		1597.93	(4) Louisiana	1	0	0	0	0	2	2	1	1	1	1	0	1	1	(0) No	(0) No	(0) No	(0) No	2	(2) Very likely	1	(3) No, I did not work for pay last week.		(2) I am retired	0	0	0	0	0	0	0	0	0	0	0	0	0	2	2	2
1	20560368	ABS		1.20466		13007.9		4335.96	(4) Louisiana	2	2	1	0	0	2	2	1	1	1	1	0	1	0	(0) No	(0) No	(0) No	(0) No	5	(5) Not likely at all	0	(3) No, I did not work for pay last week.		(3) I was laid-off temporarily or furloughed	0	0	0	0	0	0	0	0	0	0	0	0	0	2	2	2
1	20562906	ABS		0.411198		1901.97		633.99	(18) Pittsburgh, Pennsylvania	3	3	3	0	0	2	2	1	1	1	1	1	1	1	(0) No	(0) No	(0) No	(0) No	2	(1) Extremely likely	0	(3) No, I did not work for pay last week.		(3) I was laid-off temporarily or furloughed	0	1	0	0	0	0	0	0	0	0	0	0	1	2	2	2
1	20562962	ABS		0.810902		2567.39		855.797	(15) Cleveland-Elyria, Ohio	1	2	2	0	0	2	2	1	1	2	2	1	1	1	(0) No	(0) No	(0) No	(0) No	1	(1) Extremely likely	1	(1) Yes, I worked for someone else for wages, salary, piece rate, commission, tips, or payments 'in kind,' for example, food or lodging received as payment for work performed	40		0	0	0	0	0	0	1	1	0	0	0	0	0	2	2	2
1	20563436	ABS		0.632304		9190.11		3063.37	(6) Missouri	1	2	2	2	2	2	1	1	1	1	1	1	1	1	(0) No	(0) No	(0) No	(0) No	2	(2) Very likely	1	(1) Yes, I worked for someone else for wages, salary, piece rate, commission, tips, or payments 'in kind,' for example, food or lodging received as payment for work performed	72		0	0	0	0	0	0	0	0	0	0	0	0	1	2	2	2
1	20563995	ABS		1.65769		5248.41		1749.47	(15) Cleveland-Elyria, Ohio	1	1	1	0	0	2	2	4	4	4	4	1	1	1	(1) Yes	(0) No	(0) No	(0) No	3	(1) Extremely likely	1	(3) No, I did not work for pay last week.		(1) I do not want to be employed at this time	1	0	0	1		1	1	1	0	0	0	0	1	2	2	2
1	20566437	ABS		0.395252		3079.83		1026.61	(9) Oregon	2	2	1	1	0	1	2	3	3	2	3	1	1	1	(0) No	(0) No	(0) No	(0) No	2	(2) Very likely	0	(1) Yes, I worked for someone else for wages, salary, piece rate, commission, tips, or payments 'in kind,' for example, food or lodging received as payment for work performed	36		0	0	0	0	0	0	0	0	0	0	0	0	0	2	2	2
1	20569901	ABS		1.26834		9882.96		3294.32	(9) Oregon	2	0	0	0	1	2	2		3	1	3	0	0	0	(0) No	(1) Yes	(0) No	(0) No	1	(1) Extremely likely	0	(3) No, I did not work for pay last week.		(1) I do not want to be employed at this time	0	0	1	1	0	0	0	0	0	0	0	0	1	2	2	2
1	20571099	ABS		2.4981		7909.21		2636.4	(15) Cleveland-Elyria, Ohio	1	3	3	0	0	2	2	1	2	2	1	0	1	0	(0) No	(0) No	(0) No	(0) No	3	(5) Not likely at all	0	(1) Yes, I worked for someone else for wages, salary, piece rate, commission, tips, or payments 'in kind,' for example, food or lodging received as payment for work performed	46		0	0	0	0	0	0	0	0	0	0	0	0	0	2	2	2
1	20571488	ABS		0.701832		7664.76		2554.92	(5) Minnesota	2	2		1	0	2	2	1	1	1	1	1	1	1	(0) No	(0) No	(0) No	(0) No	1	(1) Extremely likely	1	(2) Yes, I worked as self-employed in my own business, professional practice, or farm			0		0	0	0	0	0	0	0	0	0	0	1	2	2	1
1	20571996	ABS		1.10912		12112.8		4037.58	(5) Minnesota	2	1	0	0	0	2	1	4	1	3	1	1	1	1	(0) No	(0) No	(0) No	(0) No	1	(1) Extremely likely	0	(2) Yes, I worked as self-employed in my own business, professional practice, or farm			1	1	0	0	0	0	0	0	0	0	0	0	1	2	2	2
1	20572839	ABS		3.1762		50445.1		16815	(14) Chicago-Naperville-Elgin, Illinois-Indiana-Wisconsin	2	1	2	0	0	2	2	1	1	2	1	1	1	1	(0) No	(0) No	(0) No	(0) No	1	(1) Extremely likely	1	(98) SKIPPED ON WEB			0	1	0	0	0	0		0	0	0	0	0	0	2	2	2
1	20573596	ABS		1.88073		8699.2		2899.73	(18) Pittsburgh, Pennsylvania	1	2	1	0	0	2	2	1	1	1	1	1	1	1	(0) No	(0) No	(0) No	(0) No	1	(1) Extremely likely	0	(3) No, I did not work for pay last week.		(2) I am retired	0	0	0	0	0	0	1	0	0	0	0	0	0	2	2	2
1	20573805	ABS		1.35118		16746.9		5582.31	(11) Atlanta-Sandy Springs-Alpharetta, Georgia	2	4	2	0	0	2	1	1	2	1	1	1	1	1	(0) No	(0) No	(0) No	(0) No	1	(1) Extremely likely	1	(1) Yes, I worked for someone else for wages, salary, piece rate, commission, tips, or payments 'in kind,' for example, food or lodging received as payment for work performed	60		0	0	0	0	0	0	1	0	0	0	0	0	0	2	2	2
1	20574348	ABS		0.290721		9805.69		3268.56	(8) New York	2	4	4	0	0	2	2	1	1	1	1	1	1	1	(0) No	(0) No	(0) No	(0) No	3	(3) Moderately likely	1	(3) No, I did not work for pay last week.		(1) I do not want to be employed at this time	0	0	0	0	0	0	0	0	0	0	0	0	0	2	2	2
1	20575300	ABS		0.674323		2810.21		936.735	(16) Columbus, Ohio	0	4	4	0	1	2	2	1	2	1	1	1	1	1	(0) No	(0) No	(0) No	(0) No	2	(1) Extremely likely	0	(1) Yes, I worked for someone else for wages, salary, piece rate, commission, tips, or payments 'in kind,' for example, food or lodging received as payment for work performed	45		0	0	0	0	0	1	1	0	0	0	0	0	1	2	2	2
1	20575655	ABS		1.32801		3066.57		1022.19	(13) Birmingham-Hoover, Alabama	0	4	4	4	1	2	2	1	1	1	1	0	1	1	(0) No	(0) No	(0) No	(0) No	5	(5) Not likely at all	0	(3) No, I did not work for pay last week.		(2) I am retired	0	0	0	0	0	0	0	0	0	0	1	0	0	2	2	2
1	20576013	ABS		0.336999		11366.6		3788.86	(8) New York	2	1	1	2	2	2	2	1	1	2	1	1	1	1	(0) No	(0) No	(0) No	(0) No	2	(1) Extremely likely	0	(1) Yes, I worked for someone else for wages, salary, piece rate, commission, tips, or payments 'in kind,' for example, food or lodging received as payment for work performed	50		0	1	0	0	0	0	0	0	0	0	0	0	0	2	2	1
1	20576746	ABS		0.371053		4598.96		1532.99	(11) Atlanta-Sandy Springs-Alpharetta, Georgia	0	0	0	2	2	2	2	1	1	1	1	1	1	1	(0) No	(0) No	(0) No	(0) No	3	(3) Moderately likely	0	(3) No, I did not work for pay last week.		(2) I am retired	1	1	1	0	0	0	0	0	0	0	1	0	0	2	2	2
1	20577170	ABS		0.179638		8901.9		2967.3	(1) California	0	1	0	0	0	2	2	1	1	1	1	0	1	1	(0) No	(0) No	(0) No	(0) No	2	(2) Very likely	0	(3) No, I did not work for pay last week.		(2) I am retired	0	1	0	0	0	0	0	0	0	0	0	0	0	2	2	2
1	20577227	ABS		3.28803		35503.9		11834.6	(4) Louisiana	2	2	4	1	1	2	2	4	4	4	4	1	1	1	(1) Yes	(0) No	(0) No	(0) No	2	(2) Very likely	1	(3) No, I did not work for pay last week.		(98) SKIPPED ON WEB	1	1	1		0	0	1	1	0	0	0	0	0	2	2	1
1	20580887	ABS		3.20298		10140.9		3380.31	(15) Cleveland-Elyria, Ohio	2	3	3	0	0	2	2	1	1	1	1	0	1	1	(0) No	(0) No	(0) No	(0) No	4	(4) Not too likely	0	(3) No, I did not work for pay last week.		(3) I was laid-off temporarily or furloughed	0	0	0	0	0	0	0	0	0	0	0	0	0	2	2	2
1	20582099	ABS		1.93833		24024.3		8008.09	(11) Atlanta-Sandy Springs-Alpharetta, Georgia	2	4	4	1	1	2	1	1	2	2	1	0	1	1	(0) No	(0) No	(0) No	(0) No	1	(1) Extremely likely	1	(1) Yes, I worked for someone else for wages, salary, piece rate, commission, tips, or payments 'in kind,' for example, food or lodging received as payment for work performed	50		0	1	0	0	0	0	0	0	0	0	0	0	0	2	2	2
1	20582943	ABS		0.287487		2996.32		998.773	(2) Colorado	2	2	2	0	0	2	2	1	1	2	2	1	1	1	(0) No	(0) No	(0) No	(0) No	5	(3) Moderately likely	0	(3) No, I did not work for pay last week.		(2) I am retired	0	0	0	0	0	0	0	0	0	0	0	0	0	2	2	2
1	20583651	ABS		0.494362		24498		8166	(1) California	1	4	4	0	1	2	2	1	1	1	1	1	1	1	(0) No	(0) No	(0) No	(0) No	2	(2) Very likely	0	(1) Yes, I worked for someone else for wages, salary, piece rate, commission, tips, or payments 'in kind,' for example, food or lodging received as payment for work performed	40		0	0	0	0	0	0	0	0	0	0	0	0	0	2	2	2
1	20584099	ABS		0.844184		1689.82		563.272	(7) Montana	2	3	3	1	3	2	2	3	3	1	2	1	1	1	(0) No	(0) No	(0) No	(0) No	1	(1) Extremely likely	0	(3) No, I did not work for pay last week.		(4) I was not at my usual jobs because I was caring for children not in school	0	1	0	0	0	0	1	1	0	0	0	1	1	2	2	2
1	20585673	ABS		0.25714		12742.5		4247.51	(1) California	1	0	0	0	1	2	1	3	1	1	1	1	1	1	(1) Yes	(0) No	(0) No	(0) No	1	(1) Extremely likely	1	(3) No, I did not work for pay last week.		(3) I was laid-off temporarily or furloughed	0	1	0	0	0	1	1	0	0	0	0	0	1	2	2	2
1	20589471	ABS		0.230504		8048.71		2682.9	(3) Florida	1	1	1	0	2	2	2	2	1	1	2	0	1	1	(0) No	(0) No	(0) No	(0) No	5	(2) Very likely	0	(3) No, I did not work for pay last week.		(2) I am retired	0	0	0	0	0	1	1	0	0	0	0	0	0	2	2	2
1	20589824	ABS		0.76308		11090.8		3696.95	(6) Missouri	2	2	2	0	0	2	2	1	1	1	1	1	1	1	(0) No	(0) No	(0) No	(0) No	2	(2) Very likely	0	(3) No, I did not work for pay last week.		(2) I am retired	0	0	0	0	0	0	1	0	0	0	0	0	0	2	2	2
1	20590555	ABS		0.416278		1317.98		439.325	(15) Cleveland-Elyria, Ohio	2	1	1	1	1	2	1	1	2	2	1	1	1	1	(0) No	(0) No	(0) No	(0) No	1	(1) Extremely likely	0	(3) No, I did not work for pay last week.		(2) I am retired	1	0	1	0	0	0	0	0	0	0	0	0	1	2	2	2
1	20592510	ABS		0.234761		743.276		247.759	(15) Cleveland-Elyria, Ohio	1	2	2	2	2	2	2	1	1	1	1	0	1	0	(0) No	(0) No	(0) No	(0) No	4	(4) Not too likely	0	(3) No, I did not work for pay last week.		(98) SKIPPED ON WEB	1	0	0	0	0	0	0	1	0	0	0	0	0	2	2	2
1	20593379	ABS		0.28645		906.926		302.309	(15) Cleveland-Elyria, Ohio	2	4	4		2	2	2	1	4	1	1	1	1	1	(0) No	(0) No	(0) No	(0) No	1	(1) Extremely likely	1	(2) Yes, I worked as self-employed in my own business, professional practice, or farm			0	1	0	0	0	0	1	0	0	0	0	0	0	2	2	2
1	20593596	ABS		0.167738		5857.05		1952.35	(3) Florida	0	0	0	0	0	2	2	1	1	1	1	1	1	1	(0) No	(0) No	(0) No	(0) No	1	(1) Extremely likely	1	(3) No, I did not work for pay last week.		(2) I am retired	1	1	0	0	0	0	0	0	0	0	0	0	0	2	2	2
1	20593808	ABS		0.596261		3184.89		1061.63	(12) Baltimore-Columbia-Towson, Maryland	1	1	2	0	0	2	2	2	2	1	1	1	1	1	(0) No	(0) No	(0) No	(0) No	4	(3) Moderately likely	1	(3) No, I did not work for pay last week.		(3) I was laid-off temporarily or furloughed	0	0	0	0	0	0		0	0	0	0	0	0	2	2	2
1	20595756	ABS		0.685442		8495.6		2831.87	(11) Atlanta-Sandy Springs-Alpharetta, Georgia	2	0	1	0	1	2	2	1	1	1	1	1	1	1	(1) Yes	(0) No	(0) No	(0) No	2	(2) Very likely	0	(3) No, I did not work for pay last week.		(3) I was laid-off temporarily or furloughed	0	0	0	0	0	0	0	0	0	0	0	0	0	2	2	2
1	20597584	ABS		0.520969		25816.5		8605.5	(1) California	1	2	2	1	1	2	2	2	1	2	2	1	1	1	(1) Yes	(0) No	(0) No	(0) No	1	(3) Moderately likely	1	(3) No, I did not work for pay last week.		(1) I do not want to be employed at this time	0	0	0	0	0	0	0	0	0	0	0	0	0	2	2	2
1	20597620	ABS		0.184442		583.962		194.654	(15) Cleveland-Elyria, Ohio	2	4	4	0	0	2	2	3	3	1	2	1	1	1	(0) No	(0) No	(0) No	(0) No	5	(5) Not likely at all	0	(3) No, I did not work for pay last week.		(8) I was unemployed and looking for work starting before March 1, 2020 when COVID-19 began spreading in the United States	1	0	0	0	0	0	0	0	0	0	0	0	0	2	2	2
1	20598491	ABS		1.11688		12197.6		4065.85	(5) Minnesota	1	1	1	0	0	2	2	1	1	1	1	1	1	1	(0) No	(0) No	(0) No	(0) No	1	(1) Extremely likely	1	(1) Yes, I worked for someone else for wages, salary, piece rate, commission, tips, or payments 'in kind,' for example, food or lodging received as payment for work performed	32		0	1	1	0	0	0	0	0	0	0	0	0	1	2	2	2
1	20599450	ABS		0.750414		25310.6		8436.87	(8) New York	1	2	3	0	0	1	1	1	4	1	1	1	1	1	(0) No	(0) No	(0) No	(0) No	2	(4) Not too likely	0	(3) No, I did not work for pay last week.		(3) I was laid-off temporarily or furloughed	0	0	0	0	0	0	0	0	0	0	0	0	0	2	2	1
1	20602308	ABS		0.463607		7363.1		2454.37	(14) Chicago-Naperville-Elgin, Illinois-Indiana-Wisconsin	2	2	1	0	1	2	2	1	1	1	1	1	1	1	(0) No	(0) No	(0) No	(0) No	1	(1) Extremely likely	1	(3) No, I did not work for pay last week.		(2) I am retired	0	1	1	0	0	0	0	0	0	0	0	0	0	2	2	2
1	20604010	ABS		0.491953		17178		5725.99	(3) Florida	1	3	3	0	0	2	2	2	2	2	2	1	1	1	(0) No	(0) No	(0) No	(0) No	1	(1) Extremely likely	1	(1) Yes, I worked for someone else for wages, salary, piece rate, commission, tips, or payments 'in kind,' for example, food or lodging received as payment for work performed	46		0	1	0	0	0	0	0	0	0	0	0	0		2	2	2
1	20604173	ABS		0.451422		4874.42		1624.81	(4) Louisiana	1	4	1	0	0	2	2	2	1	3	3	1	1	1	(0) No	(0) No	(0) No	(0) No	2	(2) Very likely	1	(3) No, I did not work for pay last week.		(3) I was laid-off temporarily or furloughed	1	1	0	0	0	0	1	0	0	0	0	0	1	2	2	2
1	20604385	ABS		0.583398		2431.28		810.428	(16) Columbus, Ohio	2	1	1	0	1	2	2	1	1	1	1	1	1	1	(0) No	(0) No	(0) No	(0) No	1	(1) Extremely likely	1	(3) No, I did not work for pay last week.		(2) I am retired	0	0	0	0	0	0	0	0	0	0	0	0	0	2	2	2
1	20606014	ABS		1.75079		18247.5		6082.49	(2) Colorado	0	4	2	0	0	2	2	4	4	2	3	1	1	1	(0) No	(0) No	(0) No	(0) No		(98) SKIPPED ON WEB	1	(1) Yes, I worked for someone else for wages, salary, piece rate, commission, tips, or payments 'in kind,' for example, food or lodging received as payment for work performed	4		0	0	0	0	0	0	0	0	0	0	0	0	0	2	2	2
1	20606102	ABS		0.444963		7067.01		2355.67	(14) Chicago-Naperville-Elgin, Illinois-Indiana-Wisconsin	1	2	2	1	0	2	2	2	1	1	1	1	1	1	(0) No	(0) No	(0) No	(0) No	1	(1) Extremely likely	0	(1) Yes, I worked for someone else for wages, salary, piece rate, commission, tips, or payments 'in kind,' for example, food or lodging received as payment for work performed	40		0	0	0	0	0	0	0	0	0	0	0	0	0	2	2	2
1	20606208	ABS		1.73854		21548.1		7182.69	(11) Atlanta-Sandy Springs-Alpharetta, Georgia	2	2	2	1	1	2	2	1	1	1	1	1	1	1	(0) No	(0) No	(0) No	(0) No	2	(2) Very likely	0	(3) No, I did not work for pay last week.		(2) I am retired	0	1	0	0	0	0	0	0	0	0	0	0	0	2	2	2
1	20608956	ABS		0.344919		12043.8		4014.62	(3) Florida	1	1	0	0	0	2	2	1	1	1	1	1	1	1	(0) No	(0) No	(0) No	(0) No	4	(3) Moderately likely	0	(3) No, I did not work for pay last week.		(2) I am retired	0	1	1		0	0	0	0	0	0	0	0	0	2	2	2
1	20609890	ABS		0.402243		23096.6		7698.88	(10) Texas	1	4	3	0	1	2	2	2	2	1	2	1	1	1	(0) No	(0) No	(0) No	(0) No	4	(1) Extremely likely	0	(3) No, I did not work for pay last week.		(3) I was laid-off temporarily or furloughed	1				0	0	0	0	0	0	0	0	0	2	2	2
1	20609963	ABS		1.01356		14731.4		4910.48	(6) Missouri	1	1	1	0	0	2	2	4	2	2	2	1	1	1	(0) No	(0) No	(0) No	(0) No	1	(2) Very likely	0	(3) No, I did not work for pay last week.		(3) I was laid-off temporarily or furloughed	0	0	0	0	0	0	1	1	0	0	0	0	0	2	2	2
1	20610476	ABS		1.91395		64555.3		21518.4	(8) New York	1	1	1	0	0	2	2	2	3	2	1	1	1	1	(1) Yes	(0) No	(0) No	(0) No		(3) Moderately likely	0	(1) Yes, I worked for someone else for wages, salary, piece rate, commission, tips, or payments 'in kind,' for example, food or lodging received as payment for work performed	0		0	0	0	0	0	0	0	1	0	0	0	0	1	2	2	2
1	20613282	ABS		1.48106		15992.3		5330.78	(4) Louisiana	1	4	4	1	1	2	2	1	2	1	1	0	1	1	(0) No	(0) No	(0) No	(0) No	5	(5) Not likely at all	0	(2) Yes, I worked as self-employed in my own business, professional practice, or farm			0	0	0	0	0	0	0	0	0	0	0	0	0	2	2	2
1	20614380	ABS		0.61201		6378.64		2126.21	(2) Colorado	1	2	2	0	0	2	2	1	2	1	2	1	1	1	(0) No	(0) No	(0) No	(0) No	3	(1) Extremely likely	0	(1) Yes, I worked for someone else for wages, salary, piece rate, commission, tips, or payments 'in kind,' for example, food or lodging received as payment for work performed	45		0	0	0	0	0	0	0	0	0	0	0	0	0	2	2	2
1	20616489	ABS		0.329605		659.775		219.925	(7) Montana	1	1	1	1	1	2	1	1	1	1	1	1	1	1	(0) No	(0) No	(0) No	(0) No	3	(4) Not too likely	0	(3) No, I did not work for pay last week.		(1) I do not want to be employed at this time	0	0	1	0	0	0	0	0	0	0	0	0	0	2	2	2
1	20616763	ABS		0.325862		2539.14		846.379	(9) Oregon	0	0	1	0	0	1	1	1	1	1	1	1	1	1	(0) No	(0) No	(0) No	(0) No	1	(1) Extremely likely	1	(2) Yes, I worked as self-employed in my own business, professional practice, or farm			0	0	0	0	0	0	0	0	0	0	0	0	0	2	2	2
1	20618679	ABS		0.353408		3683.37		1227.79	(2) Colorado	1	2	2	2	2	1	1	1	1	1	1	0	1	1	(0) No	(0) No	(0) No	(0) No	1	(1) Extremely likely	0	(3) No, I did not work for pay last week.		(2) I am retired		1	0	0	0	0	0	0	0	0		0	1	2	2	2
1	20619690	ABS		1.00397		35056.6		11685.5	(3) Florida	1	3	3	2	3	2	2	3	4	4	4	1	1	1	(0) No	(0) No	(0) No	(0) No	2	(2) Very likely	0	(3) No, I did not work for pay last week.		(1) I do not want to be employed at this time	0	0	0	0	0	0	0		0	0	0	0		2	2	2
1	20624172	ABS		0.766867		3195.88		1065.29	(16) Columbus, Ohio	3	4	4	1	1	2	2	4	4	4	4	1	1	1	(1) Yes	(0) No	(0) No	(0) No	2	(3) Moderately likely	0	(3) No, I did not work for pay last week.		(1) I do not want to be employed at this time	0	0	0	1	0	1	1	1	0	0	0	0	1	2	2	2
1	20624980	ABS		0.406049		4232.02		1410.67	(2) Colorado	2	2	3	0	1	1	1	1	1	1	1	1	1	1	(0) No	(0) No	(0) No	(0) No	3	(2) Very likely	1	(1) Yes, I worked for someone else for wages, salary, piece rate, commission, tips, or payments 'in kind,' for example, food or lodging received as payment for work performed	40		0	0	0	0	0	0	1	0	0	0	0	0	1	2	2	2
1	20625608	ABS		0.918104		45496.5		15165.5	(1) California	3	2	2	0	0	2	2	1	1	2	2	0	1	1	(0) No	(0) No	(0) No	(0) No	3	(3) Moderately likely	1	(3) No, I did not work for pay last week.		(2) I am retired	0	0	0	0	1	0	1	1	0	0	0	0	0	2	2	2
1	20626247	ABS		0.837194		4471.82		1490.61	(12) Baltimore-Columbia-Towson, Maryland	2	2	2	0	0	2	1	1		2	2	1	1	1	(1) Yes	(0) No	(0) No	(0) No	1	(1) Extremely likely	1	(3) No, I did not work for pay last week.		(3) I was laid-off temporarily or furloughed	0	0	0	0	0	0	1	0	0	0	0	0	0	2	2	2
1	20630286	ABS		0.478763		1515.81		505.27	(15) Cleveland-Elyria, Ohio	1	2	2	0	0	2	2	1	1	1	1	1	1	1	(0) No	(0) No	(0) No	(0) No	1	(1) Extremely likely	0	(1) Yes, I worked for someone else for wages, salary, piece rate, commission, tips, or payments 'in kind,' for example, food or lodging received as payment for work performed	40		0	0	0	0	0	0	1	0	0	0	0	1	0	2	2	2
1	20630559	ABS		0.26469		3280.66		1093.55	(11) Atlanta-Sandy Springs-Alpharetta, Georgia	1	1	2	0	0	2	2	4	4	4	4	1	1	1	(0) No	(0) No	(0) No	(0) No	1	(1) Extremely likely	0	(2) Yes, I worked as self-employed in my own business, professional practice, or farm			0	0	0	0	0	0	1	0	0	0	0	0	1	2	2	2
1	20630802	ABS		1.10882		54947.6		18315.9	(1) California	2	4	4	0	0	2	2	3	2	3	3	1	1	1	(0) No	(0) No	(0) No	(0) No	3	(2) Very likely	0	(3) No, I did not work for pay last week.		(1) I do not want to be employed at this time	0	0	0	0	0	0	0	0	0	0	0	0	0	2	2	2
1	20631219	ABS		0.400551		1268.18		422.727	(15) Cleveland-Elyria, Ohio	1	2	2	0	0	2	2	2	1	1	1	1	1	0	(0) No	(0) No	(0) No	(0) No	2	(2) Very likely	0	(1) Yes, I worked for someone else for wages, salary, piece rate, commission, tips, or payments 'in kind,' for example, food or lodging received as payment for work performed	20		1	0	0	1	0	0	1	0	0	0	0	0	1	2	2	2
1	20633057	ABS		0.441506		5472.17		1824.06	(11) Atlanta-Sandy Springs-Alpharetta, Georgia	1	3	3	0	1	2	2	2	1	3	2	1	1	1	(1) Yes	(0) No	(0) No	(0) No	1	(1) Extremely likely	0	(1) Yes, I worked for someone else for wages, salary, piece rate, commission, tips, or payments 'in kind,' for example, food or lodging received as payment for work performed	38		0	0	1	1	0		0	1	0	0	0	0	0	1	2	2
1	20634349	ABS		0.915303		4233.68		1411.23	(18) Pittsburgh, Pennsylvania	2	1	1	0	0	2	2	1	1	1	1	1	1	1	(0) No	(0) No	(0) No	(0) No	3	(3) Moderately likely	1	(3) No, I did not work for pay last week.		(9) I was unemployed and looking for work starting after March 1, 2020 when COVID-19 began spreading in the United States	0	0	0	0	0	0	1	0	0	0	0	0	0	2	2	2
1	20634816	ABS		0.397617		13411.2		4470.39	(8) New York	1	3	2	0	1	2	1	1	1	2	1	1	1	1	(0) No	(0) No	(0) No	(0) No	1	(1) Extremely likely	0	(3) No, I did not work for pay last week.		(2) I am retired	0	0	0	0	0	0	1	0	0	0	0	0	0	2	2	2
1	20634974	ABS		0.720222		35690.4		11896.8	(1) California	2	1	1	1	1	2	2	1	2	1	1	1	0	1	(1) Yes	(0) No	(0) No	(0) No	1	(1) Extremely likely	0	(2) Yes, I worked as self-employed in my own business, professional practice, or farm			0	0	0	0	0	0	0	0	0	0	0	0	0	2	2	2
1	20636448	ABS		0.300745		952.186		317.395	(15) Cleveland-Elyria, Ohio	1	1	1	0	1	2	1	2	1	1	2	1	1	1	(0) No	(0) No	(0) No	(0) No	1	(1) Extremely likely	1	(3) No, I did not work for pay last week.		(2) I am retired	1	1	0	1	1	1	1	1	0	0	0	0	1	2	2	2
1	20636912	ABS		2.25675		9404.88		3134.96	(16) Columbus, Ohio	1	3	3	1	1	2	2	3	4	3	3	1	1	1	(0) No	(0) No	(0) No	(0) No	1	(1) Extremely likely	0	(1) Yes, I worked for someone else for wages, salary, piece rate, commission, tips, or payments 'in kind,' for example, food or lodging received as payment for work performed	40		0	0	0	0	0	0	1	1	0	0	0	0	0	2	2	2
1	20637350	ABS		0.624142		8529.98		2843.33	(17) Phoenix-Mesa-Chandler, Arizona	2	0	1	0	0	1	1	1	1	1	1	1	1	1	(0) No	(0) No	(0) No	(0) No	4	(4) Not too likely	0	(3) No, I did not work for pay last week.		(2) I am retired	0	1	0	0	0	0	0	0	0	0	1	0	0	2	2	2
1	20638771	ABS		0.919406		2123.04		707.68	(13) Birmingham-Hoover, Alabama	2	2	3	0	1	2	2	1	1	1	1	0	1	0	(0) No	(0) No	(0) No	(0) No	1	(1) Extremely likely	1	(3) No, I did not work for pay last week.		(2) I am retired	1	0	0	0	0	0	1	0	0	0	0	0	1	1	2	2
1	20639057	ABS		1.22067		5087.1		1695.7	(16) Columbus, Ohio	1	2	1	1	1	2	2	2	3	3	1	0	1	1	(0) No	(0) No	(0) No	(0) No	1	(1) Extremely likely	0	(3) No, I did not work for pay last week.		(2) I am retired	0	1	0	1	1	1	1	0	0	0	0	1	1	2	2	2
1	20639109	ABS		0.585403		4561.5		1520.5	(9) Oregon	2	1	1	0	0	2		1	4	3	4	1	1	1	(0) No	(0) No	(0) No	(0) No	1	(1) Extremely likely	0	(3) No, I did not work for pay last week.		(3) I was laid-off temporarily or furloughed	0	0	0	0	0	0	1	1	0	0	0	0	0	2	2	1
1	20639785	ABS		1.30207		5426.31		1808.77	(16) Columbus, Ohio	2	2	2	0	0	2	2	1	1	2	1	1	1	1	(0) No	(0) No	(0) No	(0) No	1	(1) Extremely likely	0	(1) Yes, I worked for someone else for wages, salary, piece rate, commission, tips, or payments 'in kind,' for example, food or lodging received as payment for work performed	20		0	0	1	0	0	0	0	0	0	0	0	0	0	2	2	2
1	20639857	ABS		1.15887		18405.4		6135.14	(14) Chicago-Naperville-Elgin, Illinois-Indiana-Wisconsin	2	4	3	0	0	2	2	1	1	1	1	1	1	1	(0) No	(0) No	(0) No	(0) No	1	(1) Extremely likely	1	(1) Yes, I worked for someone else for wages, salary, piece rate, commission, tips, or payments 'in kind,' for example, food or lodging received as payment for work performed	8		0	0	0	0	0	0	1	0	0	0	0	0	0	2	2	2
1	20640744	ABS		0.349387		1106.19		368.731	(15) Cleveland-Elyria, Ohio	2	1	1	0	0	2	2	2	1	2	1	1	1	1	(0) No	(0) No	(0) No	(0) No	3	(3) Moderately likely	0	(3) No, I did not work for pay last week.		(2) I am retired	0	0	1	0	0	0	1	0	0	0	1	0	0	2	2	2
1	20642296	ABS		1.71173		18693.9		6231.31	(5) Minnesota	1	3	3	1	0	2	2	2	1	1	2	1	1	1	(1) Yes	(0) No	(0) No	(0) No	1	(1) Extremely likely	0	(1) Yes, I worked for someone else for wages, salary, piece rate, commission, tips, or payments 'in kind,' for example, food or lodging received as payment for work performed	10		0	0	0	1	1	0	1	0	0	0	0	0	0	2	2	2
1	20642426	ABS		0.75717		3502.25		1167.42	(18) Pittsburgh, Pennsylvania	2	1	3	0	1	2	1	1	1	2	2	1	1	1	(0) No	(0) No	(0) No	(0) No	5	(5) Not likely at all	0	(3) No, I did not work for pay last week.		(3) I was laid-off temporarily or furloughed	0	0	1	0	1	0	1	0	0	0	0	1	0	2	2	2
1	20643195	ABS		2.83442		140459		46819.7	(1) California	3	2	2	0	0	2	2	1	1	1	1	0	1	1	(1) Yes	(0) No	(0) No	(0) No	2	(2) Very likely	1	(3) No, I did not work for pay last week.		(3) I was laid-off temporarily or furloughed	1	0	0	0	0	0	0	0	0	0	0	0	0	2	2	2
1	20643303	ABS		3.41788		119345		39781.8	(3) Florida	2			0	0	2	2	1	1	1	1	1	1	1	(0) No	(0) No	(0) No	(0) No		(1) Extremely likely	1	(3) No, I did not work for pay last week.		(3) I was laid-off temporarily or furloughed	0	0	0	0	0	0	0	0	0	0	0	0	1	2	2
1	20646353	ABS		1.16266		5377.8		1792.6	(18) Pittsburgh, Pennsylvania	2	4	4	1	1	2	1	2	2	2	2	1	1	1	(0) No	(0) No	(0) No	(0) No	3	(3) Moderately likely	0	(1) Yes, I worked for someone else for wages, salary, piece rate, commission, tips, or payments 'in kind,' for example, food or lodging received as payment for work performed	11		0	0	0	0	0	0	0	1	0	0	0	0	0	2	2	2
1	20646571	ABS		0.23672		3440.56		1146.85	(6) Missouri	2	2	2	1	1	2	2	2	1	1	1	1	1	1	(0) No	(0) No	(0) No	(0) No	3	(2) Very likely	1	(3) No, I did not work for pay last week.		(2) I am retired	0	0	0	0	0	1	1	0	0	0	0	0	1	2	2	2
1	20646705	ABS		1.02721		50903.2		16967.7	(1) California	2	3	2	1	0	2	2	2	3	3	2	1	1	1	(0) No	(0) No	(0) No	(0) No	2	(3) Moderately likely	0	(2) Yes, I worked as self-employed in my own business, professional practice, or farm			0	0	0	0	0	0	0	0	0	0	0	0	1	2	2
1	20647628	ABS		2.85873		99821		33273.7	(3) Florida	1	3	2	1	1	2	1	1	1	1	1	1	1	1	(0) No	(0) No	(0) No	(0) No	3	(5) Not likely at all	0	(1) Yes, I worked for someone else for wages, salary, piece rate, commission, tips, or payments 'in kind,' for example, food or lodging received as payment for work performed	40		0	0	0	0	0	0	0	0	0	0	0	0	1	2	2	2
1	20647929	ABS		1.13737		8862.43		2954.14	(9) Oregon	1	1	1	1	1	2	2	2	2	4	4	1	1	1	(0) No	(0) No	(0) No	(0) No	1	(1) Extremely likely	1	(1) Yes, I worked for someone else for wages, salary, piece rate, commission, tips, or payments 'in kind,' for example, food or lodging received as payment for work performed	10		0	0	0	1	0	0	1	1	0	0	0	0	1	2	2	1
1	20648478	ABS		0.226214		2803.77		934.59	(11) Atlanta-Sandy Springs-Alpharetta, Georgia	2	2	2	0	1	2	1	1	1	1	1	1	1	1	(0) No	(0) No	(0) No	(0) No	2	(3) Moderately likely	0	(3) No, I did not work for pay last week.		(2) I am retired	1	1			0	0	0	0	0	0	0	0	1	2	2	2
1	20649462	ABS		0.779713		38638.5		12879.5	(1) California	1	2	2	0	0	2	2	4	4	3	4	1	1	1	(1) Yes	(0) No	(0) No	(0) No	2	(1) Extremely likely	0	(1) Yes, I worked for someone else for wages, salary, piece rate, commission, tips, or payments 'in kind,' for example, food or lodging received as payment for work performed	45		0	0	0	0	0	0	0	1	0	0	0	0	0	2	2	2
1	20651054	ABS		0.449912		22295.3		7431.76	(1) California	1	2	0	0	1	1	1	1	2	1	1	1	1	1	(0) No	(0) No	(0) No	(0) No	2	(2) Very likely	0	(1) Yes, I worked for someone else for wages, salary, piece rate, commission, tips, or payments 'in kind,' for example, food or lodging received as payment for work performed	60		0	1	0	0	0	0	1	1	0	0	0	0	1	2	2	2
1	20651641	ABS		0.260535		14959.8		4986.61	(10) Texas	3	0	0	1	1	2	2	1	2	1	3	1	1	1	(0) No	(0) No	(0) No	(0) No	3	(3) Moderately likely	1	(98) SKIPPED ON WEB			0	1	0	0	0	0	0	0	0	0	0	0	1	2	2	2
1	20653102	ABS		3.86962		20669.3		6889.77	(12) Baltimore-Columbia-Towson, Maryland	3	1	1	0	0	2	2	1	1	1	1	1	1	1	(0) No	(0) No	(0) No	(0) No	5	(5) Not likely at all	0	(1) Yes, I worked for someone else for wages, salary, piece rate, commission, tips, or payments 'in kind,' for example, food or lodging received as payment for work performed	40		0	0	0	0	0	0	0	0	0	0	0	0	0	2	2	2
1	20653899	ABS		0.227284		2454.2		818.065	(4) Louisiana	1	2	2	0	1	2	2	2	1	2	1	0	1	1	(0) No	(0) No	(0) No	(0) No	1	(1) Extremely likely	1	(1) Yes, I worked for someone else for wages, salary, piece rate, commission, tips, or payments 'in kind,' for example, food or lodging received as payment for work performed	5		0	0	0	0	0	0	0	0	0	0	0	0	1	2	2	2
1	20655083	ABS		2.31182		4627.61		1542.54	(7) Montana	1	4	3	1	1	2	2	1	1	1	1	0	1	1	(0) No	(0) No	(0) No	(0) No	3	(2) Very likely	0	(1) Yes, I worked for someone else for wages, salary, piece rate, commission, tips, or payments 'in kind,' for example, food or lodging received as payment for work performed	40		0	0	0	0	0	0	0	0	0	0	0	0	0	2	2	2
1	20656083	ABS		0.415382		959.178		319.726	(13) Birmingham-Hoover, Alabama	2	3	3	0	1	2	2	2	2	1	1	1	1	1	(0) No	(0) No	(0) No	(0) No	2	(2) Very likely	1	(3) No, I did not work for pay last week.		(3) I was laid-off temporarily or furloughed	0	0	0	0	0	0	0	0	0	0	0	0	0	2	2	2
1	20657196	ABS		0.460868		5712.16		1904.05	(11) Atlanta-Sandy Springs-Alpharetta, Georgia	2	2	1	0	1	2	2	1	2	1	2	1	1	0	(0) No	(0) No	(0) No	(0) No	3	(3) Moderately likely	1	(1) Yes, I worked for someone else for wages, salary, piece rate, commission, tips, or payments 'in kind,' for example, food or lodging received as payment for work performed	40		0	0	0	0	0	1	1	0	0	0	0	0	1	2	2	2
1	20657388	ABS		0.463573		5005.63		1668.54	(4) Louisiana	1	2	2	0	0	2	2	1	3	2	1	1	1	1	(0) No	(0) No	(0) No	(0) No	1	(1) Extremely likely	0	(1) Yes, I worked for someone else for wages, salary, piece rate, commission, tips, or payments 'in kind,' for example, food or lodging received as payment for work performed	24		0	0	0	0	0	0	1	0	0	0	0	0	1	2	2	2
1	20660493	ABS		0.461351		923.493		307.831	(7) Montana	3	1	1	0	0	1	1	3	3	1	1	0	1	1	(0) No	(0) No	(0) No	(0) No	1	(1) Extremely likely	1	(3) No, I did not work for pay last week.		(3) I was laid-off temporarily or furloughed	0	0	0	0	1	1	0	0	0	0	1	0	0	2	2	2
1	20663118	ABS		1.3241		44660.3		14886.8	(8) New York	2	2	1	0	1	2	2	2	1	1	2	1	1	1	(0) No	(0) No	(0) No	(0) No	3	(3) Moderately likely	1	(1) Yes, I worked for someone else for wages, salary, piece rate, commission, tips, or payments 'in kind,' for example, food or lodging received as payment for work performed	40		0	0	0	0	0	1	1	0	0	0	0	0	1	2	2	1
1	20666368	ABS		0.326158		5180.12		1726.71	(14) Chicago-Naperville-Elgin, Illinois-Indiana-Wisconsin	2	3	3	0	1	2	2	2	1	3	1	1	1	1	(0) No	(0) No	(0) No	(0) No	1	(1) Extremely likely	0	(3) No, I did not work for pay last week.		(2) I am retired	0	0	0	0	0	0	0	0	0	0	0	0	0	2	2	2
1	20668332	ABS		0.99573		12341.4		4113.81	(11) Atlanta-Sandy Springs-Alpharetta, Georgia		1	1	1	1	2	2	1	1	1	1	0	1	1	(0) No	(0) No	(0) No	(0) No	4	(5) Not likely at all	0	(1) Yes, I worked for someone else for wages, salary, piece rate, commission, tips, or payments 'in kind,' for example, food or lodging received as payment for work performed	32								1							2	2	2
1	20670220	ABS		3.36303		36727.9		12242.6	(5) Minnesota	2	2	0	1	1	2	2	1	1	1	1	0	1	1	(0) No	(0) No	(0) No	(0) No	1	(1) Extremely likely	0	(2) Yes, I worked as self-employed in my own business, professional practice, or farm			0	1	0	0		0	0	0		0	0	0	1	2	2	2
1	20672198	ABS		0.263287		833.59		277.863	(15) Cleveland-Elyria, Ohio	1	2	2	1	2	2	2	1	1	1	1	1	1	1	(0) No	(0) No	(0) No	(0) No	3	(3) Moderately likely	1	(1) Yes, I worked for someone else for wages, salary, piece rate, commission, tips, or payments 'in kind,' for example, food or lodging received as payment for work performed	40		0	0	0	0	0	0	0	0	0	0	0	0	0	2	2	2
1	20673185	ABS		1.10555		5905.22		1968.41	(12) Baltimore-Columbia-Towson, Maryland	2	3	3	0	0	2	2	1	1	2	2	1	1	1	(0) No	(0) No	(0) No	(0) No	1	(1) Extremely likely	1	(1) Yes, I worked for someone else for wages, salary, piece rate, commission, tips, or payments 'in kind,' for example, food or lodging received as payment for work performed	50		0	0	0	0	0	0	0	0	0	0	0	0	1	2	2	2
1	20676357	ABS		0.403131		19977.1		6659.03	(1) California	2	0	1	1	2	2	1	1	1	2	2	1	1	1	(0) No	(0) No	(0) No	(0) No	2	(1) Extremely likely	0	(3) No, I did not work for pay last week.		(2) I am retired	1	1		1	0	1	1	0	0	0	0	0	1	2	2	2
1	20677415	ABS		1.13716		12279		4092.99	(4) Louisiana	1	4	4	2	2	2	2	2	1	1	1	1	1	1	(0) No	(0) No	(0) No	(0) No	1	(2) Very likely	0	(1) Yes, I worked for someone else for wages, salary, piece rate, commission, tips, or payments 'in kind,' for example, food or lodging received as payment for work performed	40						0	0	0	0	0	0	0	0	0	2	2	2
1	20678425	ABS		0.557781		1288		429.332	(13) Birmingham-Hoover, Alabama	0	4	4	0	0	2	2	2	2	3	3	1	1	1	(0) No	(0) No	(0) No	(0) No	4	(4) Not too likely	1	(1) Yes, I worked for someone else for wages, salary, piece rate, commission, tips, or payments 'in kind,' for example, food or lodging received as payment for work performed	40		0	0	0	0	0	0	1	1	0	0	0	0	1	2	2	2
1	20678566	ABS		0.56669		19113.8		6371.27	(8) New York	0	2	2	0	0	2	2	1	1	1	1	1	1	1	(0) No	(0) No	(0) No	(0) No	3	(3) Moderately likely	0	(3) No, I did not work for pay last week.		(3) I was laid-off temporarily or furloughed	0	1	0	0	0	0	0	0	0	0	0	0	1	2		2
1	20680241	ABS		0.574296		5985.57		1995.19	(2) Colorado	1	1	3	0	1	2	2	2	2	2	1	1	1	1	(0) No	(0) No	(0) No	(0) No	1	(1) Extremely likely	0	(1) Yes, I worked for someone else for wages, salary, piece rate, commission, tips, or payments 'in kind,' for example, food or lodging received as payment for work performed	40		0	0	0	0	0	0	0	0	0	0	0	0	0	2	2	2
1	20682646	ABS		0.536608		2482.05		827.349	(18) Pittsburgh, Pennsylvania	0	3	3	0	1	2	2	3	2	4	1	1	1	1	(0) No	(0) No	(0) No	(0) No	2	(1) Extremely likely	1	(3) No, I did not work for pay last week.		(3) I was laid-off temporarily or furloughed	0	0	0	0	0	0	1	1	0	0	0	0	0	2	2	2
1	20682664	ABS		0.517644		8221.34		2740.45	(14) Chicago-Naperville-Elgin, Illinois-Indiana-Wisconsin	1	2	2	0	0	2	2	1	1	1	1	1	1	1	(0) No	(0) No	(0) No	(0) No	1	(1) Extremely likely	1	(2) Yes, I worked as self-employed in my own business, professional practice, or farm			0	1	0	1	0	0	1	0	0	0	0	0	0	2	2	2
1	20685931	ABS		0.298024		3693.81		1231.27	(11) Atlanta-Sandy Springs-Alpharetta, Georgia	2	2	3	3	1	2	2	1	2	2	1	1	1	1	(0) No	(0) No	(0) No	(0) No	1	(2) Very likely	0	(3) No, I did not work for pay last week.		(8) I was unemployed and looking for work starting before March 1, 2020 when COVID-19 began spreading in the United States	0	0	0	0	0	1	0	1	0	0	0	0	0	2	2	2
1	20686255	ABS		0.855502		9343		3114.33	(5) Minnesota	2	2	1	0	1	2	1	1	2	1	3	1	1	1	(0) No	(0) No	(0) No	(0) No	1	(1) Extremely likely	0	(1) Yes, I worked for someone else for wages, salary, piece rate, commission, tips, or payments 'in kind,' for example, food or lodging received as payment for work performed	45		0	0	0	0	0	0	0	1	0	0	0	0	0	2	2	2
1	20686486	ABS		0.929332		14759.9		4919.95	(14) Chicago-Naperville-Elgin, Illinois-Indiana-Wisconsin	1	2	3	0	0	2	2	1	1	1	2	0	1	1	(0) No	(0) No	(0) No	(0) No	5	(3) Moderately likely	0	(1) Yes, I worked for someone else for wages, salary, piece rate, commission, tips, or payments 'in kind,' for example, food or lodging received as payment for work performed	1		0	0	0	0	0	0	0	0	0	0	0	0	0	2	2	2
1	20686752	ABS		0.969685		1941.03		647.011	(7) Montana	3	0	0	0	0	2	2	1	1	2	1	1	1	1	(0) No	(0) No	(0) No	(0) No	3	(3) Moderately likely	0	(3) No, I did not work for pay last week.		(5) I was not at my usual jobs because I was caring for an elderly person	0	0	0	1	0	1	1	0	0	0	1	1	0	2	2	2
1	20687768	ABS		0.275051		3759.04		1253.01	(17) Phoenix-Mesa-Chandler, Arizona	3	2	2	0	1	2	2	1	3	1	3	1	1	1	(0) No	(0) No	(0) No	(0) No	1	(2) Very likely	0	(3) No, I did not work for pay last week.		(2) I am retired	0	0	0	0	0	0	1	0	0	0	1	0	1	2	2	2
1	20688413	ABS		1.95206		9029.16		3009.72	(18) Pittsburgh, Pennsylvania	2	3		1	1	2	2	1	1	1	1	0	1	1	(0) No	(0) No	(0) No	(0) No	2	(2) Very likely	0	(3) No, I did not work for pay last week.		(2) I am retired	0	1	1	0	0	0	0	0	0	0	0	0	1	2	2	2
1	20689573	ABS		0.326107		1741.88		580.626	(12) Baltimore-Columbia-Towson, Maryland	1	1	1	1	1	2	1	1	2	2	1	1	1	1	(0) No	(0) No	(0) No	(0) No	1	(1) Extremely likely	1	(3) No, I did not work for pay last week.		(2) I am retired	1	1	0	0	0	0	0	0	0	0	1	0	1	2	2	2
1	20689845	ABS		0.995966		33592.8		11197.6	(8) New York	1	2	2	1	1	2	2	1	1	1	1	1	1	1	(0) No	(0) No	(0) No	(0) No	4	(4) Not too likely	0	(3) No, I did not work for pay last week.		(2) I am retired	0	0	0	0	0	0	0	0	0	0	0	0	1	2	2	2
1	20689894	ABS		1.06581		11508.6		3836.19	(4) Louisiana	2	0	3	0	1	2	2	2	1	1	1	1	1	1	(0) No	(0) No	(0) No	(0) No	1	(1) Extremely likely	1	(1) Yes, I worked for someone else for wages, salary, piece rate, commission, tips, or payments 'in kind,' for example, food or lodging received as payment for work performed	40		0	1	0	0	0	0	0	1	0	0	0	0	1	2	2	2
1	20691079	ABS		0.312913		3261.31		1087.1	(2) Colorado	2	1	1	1	1	2	2	1	1	1	1	1	1	1	(0) No	(0) No	(0) No	(0) No	1	(1) Extremely likely	0	(3) No, I did not work for pay last week.		(2) I am retired	0	0	0	0	0	0	0	0	0	0	0	0	0	2	2	2
1	20692513	ABS		0.233619		1247.86		415.953	(12) Baltimore-Columbia-Towson, Maryland	2	2	2	2	2	2	2	1	1	1	1	1	1	1	(0) No	(0) No	(0) No	(0) No	1	(1) Extremely likely	0	(3) No, I did not work for pay last week.		(2) I am retired	0	1	1	0	0	0	1	0	0	0	0	0	1	2	2	2
1	20693488	ABS		0.13933		4865.1		1621.7	(3) Florida	2	3	3	2	1	2	1	1	2	2	2	1	1	1	(0) No	(0) No	(0) No	(0) No	3	(3) Moderately likely	1	(1) Yes, I worked for someone else for wages, salary, piece rate, commission, tips, or payments 'in kind,' for example, food or lodging received as payment for work performed	40		0	0	0	0	0	1		0	0	0	0	0	0	2	2	2
1	20699069	ABS		0.178619		954.081		318.027	(12) Baltimore-Columbia-Towson, Maryland	2	3	2	0	1	2	2	2	1	1	3	1	1	1	(0) No	(0) No	(0) No	(0) No	2	(1) Extremely likely	1	(3) No, I did not work for pay last week.		(2) I am retired	0	0	0	0	0	0	0	0	0	0	0	0	0	2	2	1
1	20703836	ABS		0.399869		1849.57		616.524	(18) Pittsburgh, Pennsylvania	2	4	3	1	1	2	2	1	1	1	1	1	1	1	(0) No	(0) No	(0) No	(0) No	3	(1) Extremely likely	0	(3) No, I did not work for pay last week.		(2) I am retired	0	1	0	0	0	0	1	0	0	0	0	0	1	2	2	2
1	20704408	ABS		3.64612		16864.9		5621.63	(18) Pittsburgh, Pennsylvania	1	1	1	0	0	2	2	1	2	2	2	1	1	1	(0) No	(0) No	(0) No	(0) No	2	(1) Extremely likely	1	(3) No, I did not work for pay last week.		(2) I am retired	0	1	0	0	0	0	1	1	0	0	0	0	1	2	2	2
1	20704890	ABS		0.371131		4599.93		1533.31	(11) Atlanta-Sandy Springs-Alpharetta, Georgia	1	3	1	0	1	2	1	1	1	1	1	0	1	1	(0) No	(0) No	(0) No	(0) No	3	(3) Moderately likely	0	(1) Yes, I worked for someone else for wages, salary, piece rate, commission, tips, or payments 'in kind,' for example, food or lodging received as payment for work performed	60		0	0	0	0	0	0	1	0	0	0	0	0	0	2	2
1	20705800	ABS		0.18497		2527.94		842.647	(17) Phoenix-Mesa-Chandler, Arizona	1	1	1	0	0	2	1	2	1	1	2	1	1	1	(0) No	(0) No	(0) No	(0) No	2	(1) Extremely likely	1	(3) No, I did not work for pay last week.		(3) I was laid-off temporarily or furloughed	0	1	0	0	0	0	0	0	0	0	0	0	1	2	2	2
1	20705835	ABS		0.225767		2353.04		784.347	(2) Colorado	2	1	1	0	0	2	1	1	1	1	1	1	1	1	(0) No	(0) No	(0) No	(0) No	1	(1) Extremely likely	0	(3) No, I did not work for pay last week.		(2) I am retired	0	0	0	0	0	0	0	0	0	0	0	0	0	2	2	2
1	20707592	ABS		3.40925		14207.9		4735.96	(16) Columbus, Ohio	1	3	3	0	0	2	2	1	1	1	2	0	1	1	(0) No	(0) No	(0) No	(0) No	1	(1) Extremely likely		(3) No, I did not work for pay last week.		(2) I am retired	0	0	0	0	0	0	0	0	0	0	0	0	0	2	2	2
1	20707653	ABS		0.439731		1015.4		338.468	(13) Birmingham-Hoover, Alabama	1	1	0	1	1	2	1	2	1	1	1	1	1	1	(0) No	(0) No	(0) No	(0) No	1	(1) Extremely likely	0	(3) No, I did not work for pay last week.		(2) I am retired	0	0	0	0	0	0	1	0	0	0	0	0	0	2	2	2
1	20709335	ABS		1.7319		5483.36		1827.79	(15) Cleveland-Elyria, Ohio	2	3	2	0	0	2	2	1	1	1	1	1	1	1	(0) No	(0) No	(0) No	(0) No	1	(1) Extremely likely	1	(1) Yes, I worked for someone else for wages, salary, piece rate, commission, tips, or payments 'in kind,' for example, food or lodging received as payment for work performed	40		0	0	0	0	0	0	1	0	0	0	0	0	0	2	2	2
1	20711023	ABS		0.199678		6734.9		2244.97	(8) New York	2	2	1	1	1	2	1	2	4	4	3	1	1	1	(0) No	(0) No	(0) No	(0) No	2	(1) Extremely likely	1	(3) No, I did not work for pay last week.		(2) I am retired	0	0	1	0	0	0	1	1	0	0	0	0	1	2	2	2
1	20712301	ABS		0.618168		1427.44		475.814	(13) Birmingham-Hoover, Alabama	3	2	1	2	2	2	1	1	1	1	1	1	1	1	(0) No	(0) No	(0) No	(0) No	3	(4) Not too likely	1	(3) No, I did not work for pay last week.		(2) I am retired	0	0	0	0	0	0	0	0	0	0	0	0	0	2	2	2
1	20712317	ABS		0.380301		6040.03		2013.34	(14) Chicago-Naperville-Elgin, Illinois-Indiana-Wisconsin	1	3	3	0	0	2	2	1	1	1	1	1	1	1	(0) No	(0) No	(0) No	(0) No	1	(1) Extremely likely	0	(3) No, I did not work for pay last week.		(2) I am retired	1	1	0	0	0	0	0	0	0	0	0	0	0	2	2	2
1	20715122	ABS		0.335307		3620.62		1206.87	(4) Louisiana	0	1	0	0	0	2	1	1	1	2	1	1	1	1	(0) No	(0) No	(0) No	(0) No	1	(1) Extremely likely	1	(3) No, I did not work for pay last week.		(2) I am retired	0	0	0	0	0	0	1	0	0	0	0	0	1	2	2	2
1	20716567	ABS		1.90846		10193.9		3397.96	(12) Baltimore-Columbia-Towson, Maryland	2	1	2	0	0	1	1	2	1	1	2	1	1	1	(0) No	(0) No	(0) No	(0) No	1	(1) Extremely likely	0	(2) Yes, I worked as self-employed in my own business, professional practice, or farm			0	1	0	0	0	0	1	0	0	0	0	0	0	2	2	2
1	20717449	ABS		1.38162		14918.6		4972.88	(4) Louisiana	0	0	0	0	0	2	2	1	1	1	2	1	1	1	(0) No	(0) No	(0) No	(0) No	3	(3) Moderately likely	0	(3) No, I did not work for pay last week.		(7) I was not at my usual jobs because I was recovering from COVID-19 or isolating due to exposure to COVID-19	0	1	0	0	0	0	0	0	0	0	0	0	0	2	2	2
1	20717554	ABS		0.265257		3625.2		1208.4	(17) Phoenix-Mesa-Chandler, Arizona	3	2	2	0	0	2	2	1	1	1	1	0	1	1	(0) No	(0) No	(0) No	(0) No	1	(1) Extremely likely	0	(3) No, I did not work for pay last week.		(2) I am retired	0	0	0	0	0	0	1	0	0	0	0	0	0	2	2	2
1	20718617	ABS		0.237898		8024.03		2674.68	(8) New York	2	1	3	0	1	1	1	1	2	2	1	1	1	1	(0) No	(0) No	(0) No	(0) No	3	(3) Moderately likely	1	(3) No, I did not work for pay last week.		(2) I am retired	0	0	1	0	0	0	0	0	0	0	0	0	0	2	2	2
1	20721148	ABS		1.1658		16944.1		5648.02	(6) Missouri	1	0	0	0	0	2	2	1	2	1	3	1	1	1	(0) No	(0) No	(0) No	(0) No	1	(1) Extremely likely	0	(3) No, I did not work for pay last week.		(2) I am retired	0	0	0	0	0	0	1	0	0	0	0	0	1	2	2	2
1	20722682	ABS		0.575989		1330.04		443.347	(13) Birmingham-Hoover, Alabama	1	2	1	0	0	2	1	3	3	3	4	1	1	1	(0) No	(0) No	(0) No	(0) No	2	(2) Very likely	0	(3) No, I did not work for pay last week.		(1) I do not want to be employed at this time	0	0	0	0	0	0	0	0	0	0	0	0	0	2	2	2
1	20731125	ABS		0.235788		1837.28		612.425	(9) Oregon	0	1	1	0	1	2	2	1	1	1	1	1	1	1	(0) No	(0) No	(0) No	(0) No	1	(1) Extremely likely	0	(3) No, I did not work for pay last week.		(3) I was laid-off temporarily or furloughed	0	0	0	0	0	0	1	0	0	0	0	0	0	2	2	2
1	20732898	ABS		3.069		16392.8		5464.28	(12) Baltimore-Columbia-Towson, Maryland	0	0	0	0	0	2	2	1	1	1	1	1	1	0	(0) No	(0) No	(0) No	(0) No		(88) Already done this	1	(1) Yes, I worked for someone else for wages, salary, piece rate, commission, tips, or payments 'in kind,' for example, food or lodging received as payment for work performed	40		0	0	0	0	0	0	1	0	0	0	0	0	1	2	2	2
1	20733995	ABS		3.12264		6250.64		2083.55	(7) Montana	2	1	1	0	0	2	2	1	1	1	1	1	1	1	(0) No	(0) No	(0) No	(0) No	3	(3) Moderately likely	0	(1) Yes, I worked for someone else for wages, salary, piece rate, commission, tips, or payments 'in kind,' for example, food or lodging received as payment for work performed	25		0	0	0	0	0	0	1	0	0	0	0	0	0	2	2	2
1	20735598	ABS		0.711986		7687.97		2562.66	(4) Louisiana	2	4		0	0	2	2	1	1	1	1	1	1	1	(0) No	(0) No	(0) No	(0) No	2	(2) Very likely	0	(3) No, I did not work for pay last week.		(3) I was laid-off temporarily or furloughed	0	1	1	0	0	0	0	0	0	0	1	0	1	2	2
1	20736663	ABS		0.23253		2423.53		807.843	(2) Colorado	2	1	1	0	1	2	1	1	1	1	1	1	1	1	(1) Yes	(0) No	(0) No	(0) No	2	(1) Extremely likely	1	(2) Yes, I worked as self-employed in my own business, professional practice, or farm			0		0	0	0	0	0	0	0	0	0	0	0	2	2	2
1	20737305	ABS		0.69019		2876.33		958.778	(16) Columbus, Ohio	1	4	4	0	0	2	2	3	3	3	4	1	1	1	(1) Yes	(0) No	(0) No	(0) No	4	(4) Not too likely	1	(3) No, I did not work for pay last week.		(3) I was laid-off temporarily or furloughed	0	0	0	0	0	0	1	1	0	0	0	1	1	2	2	2
1	20737374	ABS		0.633304		2005.1		668.367	(15) Cleveland-Elyria, Ohio	2	3	1	0	1	2	1	4	4	3	4	0	1	1	(0) No	(0) No	(0) No	(0) No	2	(2) Very likely	1	(3) No, I did not work for pay last week.		(2) I am retired	1	0	0	0	0	0	0	1	0	0	0	0	1	2	2	2
1	20737901	ABS		0.762243		3176.61		1058.87	(16) Columbus, Ohio	1	3	3	1	1	2	2	1	1	1	1	0	1	1	(0) No	(0) No	(0) No	(0) No	1	(1) Extremely likely	0	(3) No, I did not work for pay last week.		(1) I do not want to be employed at this time	0	0	0	0	0	1	0	0	0	0	0	0	1	2	2	2
1	20738525	ABS		0.307761		3323.18		1107.73	(4) Louisiana	2	1	1	0	0	2	2	1	1	2	1	1	1	1	(0) No	(0) No	(0) No	(0) No	4	(4) Not too likely	0	(3) No, I did not work for pay last week.		(3) I was laid-off temporarily or furloughed	0	0	0	0	0	0	0	0	0	0	0	0	1	2	2	2
1	20739261	ABS		0.75023		3470.14		1156.71	(18) Pittsburgh, Pennsylvania	2	2	1	0	0	2	1	4	4	4	4	1	1	1	(0) No	(0) No	(0) No	(0) No	3	(3) Moderately likely	0	(3) No, I did not work for pay last week.		(9) I was unemployed and looking for work starting after March 1, 2020 when COVID-19 began spreading in the United States	0	0	0	0	0	0	1	1	0	0	0	0	1	2	2	2
1	20742114	ABS		1.00124		4172.61		1390.87	(16) Columbus, Ohio	2	2	2	1	2	2	2	2	1	1	3	1	1	1	(0) No	(0) No	(0) No	(0) No	5	(5) Not likely at all	0	(1) Yes, I worked for someone else for wages, salary, piece rate, commission, tips, or payments 'in kind,' for example, food or lodging received as payment for work performed	40		0	0	0	0	0	0	1	1	0	0	0	0	0	2	2	2
1	20742322	ABS		0.170385		8443.37		2814.46	(1) California	2	2	1	0	1	2	2	1	1	1	2	1	1	1	(0) No	(0) No	(0) No	(0) No	2	(2) Very likely	0	(3) No, I did not work for pay last week.		(2) I am retired		0	0	0	0	0	0	0	0	0	0	0		2	2	2
1	20743004	ABS		0.365596		1157.51		385.837	(15) Cleveland-Elyria, Ohio	2	2	1	0	0	2	2	2	1	1	1	1	1	1	(0) No	(0) No	(0) No	(0) No	1	(1) Extremely likely	1	(3) No, I did not work for pay last week.		(8) I was unemployed and looking for work starting before March 1, 2020 when COVID-19 began spreading in the United States	0	0	0	0	0	0	1	0	0	0	1	1	0	2	2	2
1	20743115	ABS		0.309484		979.854		326.618	(15) Cleveland-Elyria, Ohio	1	2	1	1	1	2	2	2	3	2	3	0	1	1	(0) No	(0) No	(0) No	(0) No	1	(1) Extremely likely	0	(2) Yes, I worked as self-employed in my own business, professional practice, or farm			0	0	0	0	0	0	0	0	0	0	0	0	0	2	2	2
1	20745608	ABS		0.240768		11931.2		3977.06	(1) California	0	1	1	0	0	1	1	1	1	1	1	1	1	1	(0) No	(0) No	(0) No	(0) No	1	(1) Extremely likely	1	(3) No, I did not work for pay last week.		(2) I am retired	0	0	0	0	0	0	0	0	0	0	0	0	0	2	2	2
1	20750356	ABS		0.440597		25298.9		8432.98	(10) Texas	1	1	1	0	0	2	2	1	1	1	1	1	1	1	(0) No	(0) No	(0) No	(0) No	3	(3) Moderately likely	0	(3) No, I did not work for pay last week.		(2) I am retired	0	0	0	0	1	1	1	1	0	0	1	0	0	2	2	2
1	20753091	ABS		3.29221		44993.7		14997.9	(17) Phoenix-Mesa-Chandler, Arizona	2	1	1	1	1	2	2	1	1	1	1	1	1	1	(0) No	(0) No	(0) No	(0) No	3	(3) Moderately likely	0	(3) No, I did not work for pay last week.		(2) I am retired	0	1	1	0	0	0	1	0	0	0	0	0	1	2	2	2
1	20756902	ABS		0.517038		5388.8		1796.27	(2) Colorado	2	1	1	1	1	2	2	1	1	2	1	1	1	1	(0) No	(0) No	(0) No	(0) No	2	(1) Extremely likely	0	(3) No, I did not work for pay last week.		(2) I am retired	1	0	0	1	0	0	1	0	0	0	0	0	1	2	2	2
1	20759901	ABS		1.0444		16587.4		5529.15	(14) Chicago-Naperville-Elgin, Illinois-Indiana-Wisconsin	1	4	3	0	0	2	2	3	1	2	2	1	1	1	(1) Yes	(0) No	(0) No	(0) No	1	(1) Extremely likely	0	(1) Yes, I worked for someone else for wages, salary, piece rate, commission, tips, or payments 'in kind,' for example, food or lodging received as payment for work performed	28		0	0	0	0	0	0	1	0	0	0	0	0	0	2	2	2
1	20761684	ABS		3.76519		59799.5		19933.2	(14) Chicago-Naperville-Elgin, Illinois-Indiana-Wisconsin	2	1	1	0	0	2	2	1	2	1	1	1	1	1	(0) No	(0) No	(0) No	(0) No	5	(5) Not likely at all	0	(3) No, I did not work for pay last week.		(9) I was unemployed and looking for work starting after March 1, 2020 when COVID-19 began spreading in the United States	0	1	0	0	0	0	1	0	0	0	0	0	1	2	2	2
1	20764831	ABS		0.695788		3716.51		1238.84	(12) Baltimore-Columbia-Towson, Maryland	1	0	2	4	4	1	1	1	4	1	2	1	1	1	(0) No	(0) No	(0) No	(0) No	1	(1) Extremely likely	1	(3) No, I did not work for pay last week.		(3) I was laid-off temporarily or furloughed	1	0	1	0	0	0	0	0	0	0	0	1	0	2	2	2
1	20767332	ABS		0.360841		20719.4		6906.45	(10) Texas	2	1	2	1	1	1	1	1	1	1	1	0	1	1	(0) No	(0) No	(0) No	(0) No	2	(2) Very likely	1	(3) No, I did not work for pay last week.		(2) I am retired	0	0	0	0	0	0	0	0	0	0	0	0	0	2	2	2
1	20770363	ABS		1.16963		16999.8		5666.61	(6) Missouri	3	1	1	0	0	2	2	1	1	1	1	0	0	1	(0) No	(0) No	(0) No	(0) No	4	(5) Not likely at all	0	(1) Yes, I worked for someone else for wages, salary, piece rate, commission, tips, or payments 'in kind,' for example, food or lodging received as payment for work performed	15		0	0	0	0	0	0	1	0	0	0	0	0	1	2	2	2
1	20770433	ABS		1.09301		4555.05		1518.35	(16) Columbus, Ohio	1	2	2	0	1	2	2	1	1	2	2	1	1	1	(0) No	(0) No	(0) No	(0) No	2	(3) Moderately likely	1	(1) Yes, I worked for someone else for wages, salary, piece rate, commission, tips, or payments 'in kind,' for example, food or lodging received as payment for work performed	40		0	0	0	0	0	0	0	1	0	0	0	0	0	2	2	2
1	20771943	ABS		1.16444		9073.35		3024.45	(9) Oregon	1	2	1	0	0	2	2	1	2	1	1	0	1	0	(0) No	(0) No	(0) No	(0) No	2	(2) Very likely	0	(3) No, I did not work for pay last week.		(1) I do not want to be employed at this time	0	0	0	0	0	0	0	0	0	0	0	0	1	2	2	2
1	20772467	ABS		0.254984		2657.56		885.852	(2) Colorado	2	2	0	1	1	1	2	1	1	1	1	1	1	1	(0) No	(0) No	(0) No	(0) No	2	(1) Extremely likely	1	(3) No, I did not work for pay last week.		(8) I was unemployed and looking for work starting before March 1, 2020 when COVID-19 began spreading in the United States	0	0	0	0	0	0	1	0	0	0	1	0	1	2	2	2
1	20772768	ABS		0.295505		3079.89		1026.63	(2) Colorado	1	1	1	2	1	2	1	1	1	1	1	1	1	1	(0) No	(0) No	(0) No	(0) No	1	(1) Extremely likely	0	(2) Yes, I worked as self-employed in my own business, professional practice, or farm			1	1	0	0	0	0	0	1	0	0	0	0	1	2	2	2
1	20773210	ABS		0.990043		2286.15		762.051	(13) Birmingham-Hoover, Alabama	2	0	0		0	2	1	1	1	1	1	1	1	1	(0) No	(0) No	(0) No	(0) No	1	(1) Extremely likely	1	(3) No, I did not work for pay last week.		(2) I am retired	0	1	1	0	1	0	1	0	0	0	0	0	0	2	2	2
1	20773719	ABS		3.1479		9966.55		3322.18	(15) Cleveland-Elyria, Ohio	1	2	1	0	0	2	2	2	2	3	3	1	1	1	(0) No	(0) No	(0) No	(0) No	4	(4) Not too likely	0	(1) Yes, I worked for someone else for wages, salary, piece rate, commission, tips, or payments 'in kind,' for example, food or lodging received as payment for work performed	10		0	0	0	0	0	0	0	0	0	0	0	0	0	2	2	2
1	20784297	ABS		0.457725		7269.69		2423.23	(14) Chicago-Naperville-Elgin, Illinois-Indiana-Wisconsin	1	1	1	1	2	2	1	1	1	1	1	0	1	1	(0) No	(0) No	(0) No	(0) No	3	(4) Not too likely	1	(3) No, I did not work for pay last week.		(3) I was laid-off temporarily or furloughed	0	0	0	0	0	0	0	0	0	0	0	0	0	2	2	2
1	20785126	ABS		0.933921		13573.9		4524.63	(6) Missouri	2	1	1	2	2	2	2	1	1	1	1	0	1	1	(0) No	(0) No	(0) No	(0) No	5	(3) Moderately likely	0	(1) Yes, I worked for someone else for wages, salary, piece rate, commission, tips, or payments 'in kind,' for example, food or lodging received as payment for work performed	42		0	0	0	0	0	0	0	1	0	0	0	0	0	2	2	2
1	20785212	ABS		0.267231		2785.2		928.401	(2) Colorado	2	3	3	0	0	2		4	4	4	4	1	1	1	(1) Yes	(0) No	(0) No	(0) No	1	(1) Extremely likely	0	(1) Yes, I worked for someone else for wages, salary, piece rate, commission, tips, or payments 'in kind,' for example, food or lodging received as payment for work performed	30		0	1	1		1	1	1	1	0	0	0	1	1	2	2
1	20787022	ABS		0.380066		13271.1		4423.7	(3) Florida	1	0	0	0	0	2	2	1	2	1	1	0	1	1	(0) No	(0) No	(0) No	(0) No	3	(3) Moderately likely	0	(1) Yes, I worked for someone else for wages, salary, piece rate, commission, tips, or payments 'in kind,' for example, food or lodging received as payment for work performed	40		0	1	0	0	0	0	0	0	0	0	0	0	1	2	2	2
1	20788791	ABS		1.47204		3399.14		1133.05	(13) Birmingham-Hoover, Alabama	2	2	2	1	1	2	2	1	1	1	1	1	1	1	(0) No	(0) No	(0) No	(0) No	3	(4) Not too likely	1	(3) No, I did not work for pay last week.		(98) SKIPPED ON WEB	0	1	0	0	0	0	1	0	0	0	0	1	0	2	2	2
1	20792537	ABS		0.385703		4164.8		1388.27	(4) Louisiana	2	1	1	1	2	2	2	4	1	1	4	0	1	0	(0) No	(0) No	(0) No	(0) No	2	(2) Very likely	0	(3) No, I did not work for pay last week.		(2) I am retired	1	1	0	0	0	0	1		0	0	1		1	2	2	2
1	20796532	ABS		0.888602		4746.41		1582.14	(12) Baltimore-Columbia-Towson, Maryland	1	1	1	1	1	2	2	1	2	1	1	1	1	1	(0) No	(0) No	(0) No	(0) No	2	(1) Extremely likely	0	(1) Yes, I worked for someone else for wages, salary, piece rate, commission, tips, or payments 'in kind,' for example, food or lodging received as payment for work performed	40		0	0	0	0	0	0	1	0	0	0	0	0	1	2	2	2
1	20797631	ABS		0.281772		3850.9		1283.63	(17) Phoenix-Mesa-Chandler, Arizona	1	3	2	0		2		2	2	1	1	1	1	1	(0) No	(0) No	(0) No	(0) No	4	(4) Not too likely	1	(98) SKIPPED ON WEB			1	1	0	0	0	0	1	0	0	0	1	0	1	2	2
1	20798449	ABS		1.07804		11235.8		3745.26	(2) Colorado	1	2	1	0	0	2	2	3	4	4	4	1	1	1	(1) Yes	(0) No	(0) No	(0) No	2	(2) Very likely	0	(3) No, I did not work for pay last week.		(9) I was unemployed and looking for work starting after March 1, 2020 when COVID-19 began spreading in the United States	0	0	0	0	0	0	1	0	0	0	0	0	0	2	2	2
1	20803309	ABS		0.670155		7318.82		2439.61	(5) Minnesota	2	0	1	0	0	2	2	1	1	1	1	1	1	1	(0) No	(0) No	(0) No	(0) No	1	(1) Extremely likely	0	(3) No, I did not work for pay last week.		(2) I am retired	0	1	0	0	0	1	0	0	0	0	1	1	0	2	2	2
1	20804033	ABS		1.2422		15396.3		5132.1	(11) Atlanta-Sandy Springs-Alpharetta, Georgia	2	1	0	0	0	2	2	1	1	1	1	1	1	1	(0) No	(0) No	(0) No	(0) No	1	(1) Extremely likely	0	(3) No, I did not work for pay last week.		(8) I was unemployed and looking for work starting before March 1, 2020 when COVID-19 began spreading in the United States	0	1	0	0	0	0	1	0	0	0	0	0	1	2	2	2
1	20808950	ABS		0.850876		3545.98		1181.99	(16) Columbus, Ohio	1	3	2	0	0	2	2	4	3	4	4	1	1	1	(0) No	(0) No	(0) No	(0) No	1	(1) Extremely likely	0	(3) No, I did not work for pay last week.		(98) SKIPPED ON WEB	0	0	0	0	0	1	0	1	0	0	0	1	1	2	2	2
1	20813093	ABS		1.37319		46316.2		15438.7	(8) New York	0			1	1	2	2	1	2	2	2	1	1	1	(1) Yes	(0) No	(0) No	(0) No	1	(2) Very likely		(3) No, I did not work for pay last week.		(1) I do not want to be employed at this time	0		0	0	0	0	0		0	0	0	0	0	2	2	2
1	20813220	ABS		0.688771		3185.87		1061.96	(18) Pittsburgh, Pennsylvania	3	3	3	0	0	2	2	1	1	1	1	1	1	1	(0) No	(0) No	(0) No	(0) No	1	(1) Extremely likely	0	(1) Yes, I worked for someone else for wages, salary, piece rate, commission, tips, or payments 'in kind,' for example, food or lodging received as payment for work performed	40		0	1	0	0	0	1	1	0	0	0	0	0	0	2	2	2
1	20813836	ABS		3.76455		17412.7		5804.23	(18) Pittsburgh, Pennsylvania	2	1	2	0	0	2	2	1	1	1	1	1	1	1	(0) No	(0) No	(0) No	(0) No	5	(4) Not too likely	0	(3) No, I did not work for pay last week.		(8) I was unemployed and looking for work starting before March 1, 2020 when COVID-19 began spreading in the United States	0	0	0	0	0	1	0	0	0	0	0	0	1	2	2	2
1	20815220	ABS		0.278691		3454.19		1151.4	(11) Atlanta-Sandy Springs-Alpharetta, Georgia	1	2	2	0	0	2	2	3	4	3	2	1	1	1	(0) No	(0) No	(0) No	(0) No	1	(1) Extremely likely	0	(1) Yes, I worked for someone else for wages, salary, piece rate, commission, tips, or payments 'in kind,' for example, food or lodging received as payment for work performed	40		0	0	0	0	0	0	0	0	0	0	0	0	0	2	2	2
1	20818899	ABS		0.434521		6901.16		2300.39	(14) Chicago-Naperville-Elgin, Illinois-Indiana-Wisconsin	1	2	1	1	1	2	2	1	1	1	1	1	1	1	(0) No	(0) No	(0) No	(0) No	2	(3) Moderately likely	0	(1) Yes, I worked for someone else for wages, salary, piece rate, commission, tips, or payments 'in kind,' for example, food or lodging received as payment for work performed	84		0	0	0	0	0	0	0	0	0	0	0	0	0	2	2	2
1	20821662	ABS		0.607233		30091.3		10030.4	(1) California	1	2	1	1	0	2	1	4	3	3	3	1	1	1	(1) Yes	(0) No	(0) No	(0) No	1	(1) Extremely likely	1	(1) Yes, I worked for someone else for wages, salary, piece rate, commission, tips, or payments 'in kind,' for example, food or lodging received as payment for work performed	50		0	1	0	1	0	0	1	0	0	0	0	0	1	2	2	2
1	20821968	ABS		0.318657		4631.45		1543.82	(6) Missouri	1	4	1	0	0	2	1	1	1	1	1	1	1	1	(0) No	(0) No	(0) No	(0) No	1	(1) Extremely likely	0	(3) No, I did not work for pay last week.		(1) I do not want to be employed at this time	0	0	0	1	0	1	1	0	0	0	0	0	0	2	2	2
1	20823265	ABS		2.24208		11975.9		3991.97	(12) Baltimore-Columbia-Towson, Maryland	2	1	1	0	0	2	1	3	3	4	4	1	1	1	(0) No	(0) No	(0) No	(0) No	1	(1) Extremely likely	0	(1) Yes, I worked for someone else for wages, salary, piece rate, commission, tips, or payments 'in kind,' for example, food or lodging received as payment for work performed	40		0	0	0		0	0	1	1	0	0	0	0	0	2	2	2
1	20827047	ABS		0.294839		1574.86		524.954	(12) Baltimore-Columbia-Towson, Maryland	2	1	1	1	1	2	2	1	2	1	1	1	1	1	(0) No	(0) No	(0) No	(0) No	1	(1) Extremely likely	0	(3) No, I did not work for pay last week.		(2) I am retired	0	1	1	0	0	0	1	0	0	0	1	0	0	2	2	2
1	20828114	ABS		3.99087		63383.8		21127.9	(14) Chicago-Naperville-Elgin, Illinois-Indiana-Wisconsin	2	4	4	1	0	1	1	4	2	3	1	0	1	0	(0) No	(0) No	(0) No	(0) No	1	(1) Extremely likely	0	(3) No, I did not work for pay last week.		(1) I do not want to be employed at this time	0	0	0	0	0	0	0		0	0	0	0		2	2	2
1	20830105	ABS		0.691613		1384.41		461.471	(7) Montana	2	1	1	1	1	2	2	1	1	1	2	0	1	1	(0) No	(0) No	(0) No	(0) No	1	(1) Extremely likely	0	(1) Yes, I worked for someone else for wages, salary, piece rate, commission, tips, or payments 'in kind,' for example, food or lodging received as payment for work performed	50		0	0	0	0	0	0	1	0	0	0	0	0	0	2	2	2
1	20833466	ABS		0.295604		3663.82		1221.27	(11) Atlanta-Sandy Springs-Alpharetta, Georgia	3	0	1	0	1	2	1	1	1	1	1	0	1	1	(0) No	(0) No	(0) No	(0) No	1	(1) Extremely likely	1	(1) Yes, I worked for someone else for wages, salary, piece rate, commission, tips, or payments 'in kind,' for example, food or lodging received as payment for work performed	40		0	0	0	0	0	0	1	0	0	0	0	0	1	2	2	2
1	20833695	ABS		1.95585		4516.35		1505.45	(13) Birmingham-Hoover, Alabama	2	0	1	2	1	2	2	2	1	1	2	0	1	1	(0) No	(0) No	(0) No	(0) No	1	(1) Extremely likely	0	(3) No, I did not work for pay last week.		(2) I am retired	0	1	0	0	1	0	0	0	0	0	0	0	0	2	2	2
1	20834620	ABS		1.79892		60675.5		20225.2	(8) New York	1	0	0	0	1	2	1	1	1	1	1	1	1	1	(0) No	(0) No	(0) No	(0) No	4	(2) Very likely	1	(3) No, I did not work for pay last week.		(3) I was laid-off temporarily or furloughed	0	1	0	0	0	0	0	1	0	0	0	0	1	2	2	2
1	20838541	ABS		3.66065		8452.98		2817.66	(13) Birmingham-Hoover, Alabama	2	1	2	0	1	2	2	2	2	1	1	0	1	0	(0) No	(0) No	(0) No	(0) No	5	(1) Extremely likely	1	(3) No, I did not work for pay last week.		(8) I was unemployed and looking for work starting before March 1, 2020 when COVID-19 began spreading in the United States	1	0	0	0	0	0	0	0	0	0	0	0	0	2	2	2
1	20838714	ABS		3.36553		14025.7		4675.22	(16) Columbus, Ohio	1	1	3	0	0	2	2	1	1	1	1	1	1	1	(0) No	(0) No	(0) No	(0) No	1	(1) Extremely likely	1	(3) No, I did not work for pay last week.		(3) I was laid-off temporarily or furloughed	0	0	0	0	0	0	0	0	0	0	0	0	0	2	2	2
1	20840860	ABS		0.228867		3127.87		1042.62	(17) Phoenix-Mesa-Chandler, Arizona	2	4	2	0	2	2	2	2	2	2	3	1	1	1	(1) Yes	(0) No	(0) No	(0) No	1	(1) Extremely likely	0	(3) No, I did not work for pay last week.		(2) I am retired	0	0	1	1	1	1	0	0	0	0	0	0	0	2	2	2
1	20844297	ABS		0.345934		1847.78		615.927	(12) Baltimore-Columbia-Towson, Maryland	1	2	3	0	1	2	2	2	2	1	2	1	1	1	(0) No	(0) No	(0) No	(0) No	1	(1) Extremely likely	1	(1) Yes, I worked for someone else for wages, salary, piece rate, commission, tips, or payments 'in kind,' for example, food or lodging received as payment for work performed	20		0	1	0	0	0	1	1	0	0	0	0	0	1	2	2	2
1	20845362	ABS		0.305746		10312.4		3437.48	(8) New York	2	1	0	0	1	2	1	2	2	1	1	1	1	1	(0) No	(0) No	(0) No	(0) No	1	(1) Extremely likely	1	(3) No, I did not work for pay last week.		(3) I was laid-off temporarily or furloughed	0	1	0	0	0	1	1	1	0	0	0	1	0	2	2	2
1	20847577	ABS		2.96289		23087		7695.68	(9) Oregon	2	3	3	4	4	2	2	1	2	2	2	1	1	1	(0) No	(0) No	(0) No	(0) No	2	(2) Very likely	0	(3) No, I did not work for pay last week.		(3) I was laid-off temporarily or furloughed	1	1	0	0	0	0	0	0	0	0	0	0		2	2
1	20847698	ABS		1.66876		5283.47		1761.16	(15) Cleveland-Elyria, Ohio	0	2	2	0	0	2	1	2	1	1	1	1	1	1	(1) Yes	(0) No	(0) No	(0) No	1	(1) Extremely likely	1	(3) No, I did not work for pay last week.		(1) I do not want to be employed at this time	0	1	0	0	0	0	1	0	0	0	0	0	1	2	2	2
1	20847716	ABS		1.22377		9535.69		3178.56	(9) Oregon	2	0	0	0	0	1	1	2	2	2	4	1	1	1	(0) No	(0) No	(0) No	(0) No	1	(2) Very likely		(3) No, I did not work for pay last week.		(2) I am retired	0	0	0	0	0	0	1	0	0	0	0	0	1	2	2	2
1	20848254	ABS		0.520344		5618.64		1872.88	(4) Louisiana	2	1	1	0	0	2	2	2	2		1	1	1	1	(0) No	(0) No	(0) No	(0) No	5	(1) Extremely likely	1	(2) Yes, I worked as self-employed in my own business, professional practice, or farm				1			0	0	0	0	0	0	0	0	0	2	2	2
1	20849027	ABS		0.491056		2271.35		757.117	(18) Pittsburgh, Pennsylvania	2	2	2	1	2	2	2	4	4	4	4	1	1	1	(1) Yes	(0) No	(0) No	(0) No	1	(1) Extremely likely	1	(1) Yes, I worked for someone else for wages, salary, piece rate, commission, tips, or payments 'in kind,' for example, food or lodging received as payment for work performed	36		0	1	0	0	0	0	0	0	0	0	0	0	1	2	2	2
1	20849256	ABS		0.285123		4144.07		1381.36	(6) Missouri	1	0	0	0	0	2	2	4	3	4	4	1	1	1	(1) Yes	(0) No	(0) No	(0) No		(5) Not likely at all	0	(3) No, I did not work for pay last week.		(2) I am retired	0	0	0	0	1	1	1	1	0	0	0	1	1	2	2	2
1	20851195	ABS		1.82984		22679.7		7559.89	(11) Atlanta-Sandy Springs-Alpharetta, Georgia	3	3	3	0	0	2	2	1	2	1	1	1	1	1	(0) No	(0) No	(0) No	(0) No	2	(2) Very likely	0	(3) No, I did not work for pay last week.		(2) I am retired	0	0	0	0	0	0	0	0	0	0	1	0	0	2	2	2
1	20855800	ABS		0.283014		3507.77		1169.26	(11) Atlanta-Sandy Springs-Alpharetta, Georgia	1	3	3	0	0	2	2	3	3	1	2	1	1	1	(0) No	(0) No	(0) No	(0) No	2	(2) Very likely	0	(1) Yes, I worked for someone else for wages, salary, piece rate, commission, tips, or payments 'in kind,' for example, food or lodging received as payment for work performed	50		0	0	0	0	0	1	1	0	0	0	0	0	0	2	2	2
1	20856031	ABS		3.36802		117604		39201.4	(3) Florida	2	4	4	0	0	2	2	2	2	1	2	0	1	1	(0) No	(0) No	(0) No	(0) No	1	(1) Extremely likely	0	(3) No, I did not work for pay last week.		(3) I was laid-off temporarily or furloughed	0	0	0	0	0	0	0	0	0	0	0	0	0	2	2	2
1	20857082	ABS		0.643781		1288.67		429.556	(7) Montana	2	2	2	1	1		1	1	1	1	1	1	1	1	(0) No	(0) No	(0) No	(0) No	3	(3) Moderately likely	0	(1) Yes, I worked for someone else for wages, salary, piece rate, commission, tips, or payments 'in kind,' for example, food or lodging received as payment for work performed	20		0	1	0	0	0	0	1	0	0	0	0	1	0	2	2	2
1	20857304	ABS		1.03886		2398.87		799.624	(13) Birmingham-Hoover, Alabama	0	1	1	0	0	2	2	4	1	1	1	0	1	0	(0) No	(0) No	(0) No	(0) No	5	(3) Moderately likely	1	(2) Yes, I worked as self-employed in my own business, professional practice, or farm							0	0	0	0	0	0	0	0	0	2	2	2
1	20857756	ABS		0.740074		36674.2		12224.7	(1) California	2	1	0	0	0	2	1	2	3	3	3	1	1	1	(1) Yes	(0) No	(0) No	(0) No	3	(3) Moderately likely	1	(1) Yes, I worked for someone else for wages, salary, piece rate, commission, tips, or payments 'in kind,' for example, food or lodging received as payment for work performed	25		0	0	0	0	0	0	0	0	0	0	0	0	0	2	2	2
1	20858458	ABS		0.646331		6736.35		2245.45	(2) Colorado	2	1	1	1	2	2	1	3	1	2	1	1	1	1	(0) No	(0) No	(0) No	(0) No	1	(1) Extremely likely	1	(1) Yes, I worked for someone else for wages, salary, piece rate, commission, tips, or payments 'in kind,' for example, food or lodging received as payment for work performed	40		0	0	0	0	0	0	0	0	0	0	0	0	1	2	2	2
1	20861230	ABS		0.872821		1747.14		582.38	(7) Montana	2	2	2	0	0	2	1	2	2	3	2	1	1	1	(0) No	(0) No	(0) No	(0) No	3	(3) Moderately likely	1	(2) Yes, I worked as self-employed in my own business, professional practice, or farm			0	0	0	0	0	0	1	1	0	0	0	0	0	2	2	2
1	20863313	ABS		0.412103		1717.42		572.473	(16) Columbus, Ohio	1	4	4	0	0	2	2	1	2	2	2	1	1	1	(0) No	(0) No	(0) No	(0) No	1	(1) Extremely likely	0	(1) Yes, I worked for someone else for wages, salary, piece rate, commission, tips, or payments 'in kind,' for example, food or lodging received as payment for work performed	40		0	0	0	0	0	0	0	0	0	0	0	0	1	2	2	2
1	20864936	ABS		0.229656		727.113		242.371	(15) Cleveland-Elyria, Ohio	1	1	4	0	0	2	2	1	1	1	1	1	1	1	(0) No	(0) No	(0) No	(0) No	1	(1) Extremely likely	0	(1) Yes, I worked for someone else for wages, salary, piece rate, commission, tips, or payments 'in kind,' for example, food or lodging received as payment for work performed	36		0	0	0	0	0	0	0	0	0	0	0	0	0	2	2	2
1	20866682	ABS		1.22412		41288.2		13762.7	(8) New York	2	3	1	0	1	2	2	1	1	1	1	1	1	1	(0) No	(0) No	(0) No	(0) No	1	(1) Extremely likely	0	(3) No, I did not work for pay last week.		(2) I am retired	1	1	1	1	1	1	1	0	0	0	0	0	0	2	2	2
1	20866896	ABS		0.392698		13245.2		4415.08	(8) New York	1	1	0	0	0	1	1	2	1	1	1	1	1	1	(0) No	(0) No	(0) No	(0) No	1	(1) Extremely likely	0	(2) Yes, I worked as self-employed in my own business, professional practice, or farm			0	0	0	0	0	0	0		0	0	0	0	0	2	2	2
1	20867179	ABS		3.36209		26197.6		8732.53	(9) Oregon	1	2	2	0	1	2	2	4	4	4	1	1	1	1	(0) No	(0) No	(0) No	(0) No	5	(5) Not likely at all	0	(3) No, I did not work for pay last week.		(1) I do not want to be employed at this time	0	0	0	0	0	0	1	1	0	0	0	0	1	2	2	2
1	20871222	ABS		2.76325		34248.7		11416.2	(11) Atlanta-Sandy Springs-Alpharetta, Georgia	1	2	1	1	1	2	2	3	1	3	4	0	0	1	(0) No	(0) No	(0) No	(0) No	1	(1) Extremely likely	0	(3) No, I did not work for pay last week.		(1) I do not want to be employed at this time	0	0	0	1	0	0	1	0	0	0	0	0	0	2	2	2
1	20872005	ABS		0.274284		15749.3		5249.76	(10) Texas	2	2	2	0	0	2	2	1	2	1	1	1	1	1	(0) No	(0) No	(0) No	(0) No	1	(1) Extremely likely	1	(3) No, I did not work for pay last week.		(1) I do not want to be employed at this time	0	0	0	0	0	0	1	0	0	0	0	0	0	2	2	2
1	20874478	ABS		0.312274		1301.38		433.795	(16) Columbus, Ohio	2	2	2	1	1	2	2	1	1	1	1	1	1	1	(0) No	(0) No	(0) No	(0) No	4	(4) Not too likely	0	(2) Yes, I worked as self-employed in my own business, professional practice, or farm							0	0	0	0	0	0	0	0	0	2	2	2
1	20874662	ABS		0.281088		4085.42		1361.81	(6) Missouri	2	1	1	1	1	1	2	1	1	1	1	1	1	1	(0) No	(0) No	(0) No	(0) No	3	(3) Moderately likely	0	(3) No, I did not work for pay last week.		(3) I was laid-off temporarily or furloughed	0	0	0	0	0	0	0	0	0	0	0	0	0	2	2	2
1	20877510	ABS		0.883602		1768.72		589.573	(7) Montana	2	1	2	0	1	1	1	2	1	2	1	0	1	1	(1) Yes	(0) No	(0) No	(0) No	1	(1) Extremely likely	1	(1) Yes, I worked for someone else for wages, salary, piece rate, commission, tips, or payments 'in kind,' for example, food or lodging received as payment for work performed	20		0	0	0	0	0	0	1	0	0	0	0	0	0	2	2	2
1	20880069	ABS		1.02416		16266		5421.99	(14) Chicago-Naperville-Elgin, Illinois-Indiana-Wisconsin	2	1	1	0	0	2	2	1	3	1	1	1	1	1	(0) No	(0) No	(0) No	(0) No	1	(1) Extremely likely	1	(1) Yes, I worked for someone else for wages, salary, piece rate, commission, tips, or payments 'in kind,' for example, food or lodging received as payment for work performed	60		0	0	0	0	0	0	0	0	0	0	0	0	1	2	2	2
1	20880512	ABS		0.946055		31909.3		10636.4	(8) New York	2	1	1	0	0	2	2	2	2	2	1	1	1	1	(0) No	(0) No	(0) No	(0) No	2	(2) Very likely	1	(3) No, I did not work for pay last week.		(3) I was laid-off temporarily or furloughed	0	0	0	0	0	0	0	1	0	0	0	0	0	2	2	2
1	20880949	ABS		0.272947		1457.93		485.976	(12) Baltimore-Columbia-Towson, Maryland	1	2	1	1	1	2	1	1	2	1	1	1	1	1	(0) No	(0) No	(0) No	(0) No	1	(1) Extremely likely	1	(1) Yes, I worked for someone else for wages, salary, piece rate, commission, tips, or payments 'in kind,' for example, food or lodging received as payment for work performed	9		0	1	0	0	0	0	1	0	0	0	0	0	1	2	2	2
1	20881506	ABS		2.60601		35615.7		11871.9	(17) Phoenix-Mesa-Chandler, Arizona	1	4	3	0	0	2	2	2	1	1	2	1	1	0	(0) No	(0) No	(0) No	(0) No	1	(2) Very likely	0	(1) Yes, I worked for someone else for wages, salary, piece rate, commission, tips, or payments 'in kind,' for example, food or lodging received as payment for work performed	40		0	0	0	1	0	1	1	0	0	0	0	0	0	2	2	2
1	20883883	ABS		0.278951		16017.3		5339.08	(10) Texas	2	2	1	0	1	2	1	2	3	3	2	1	1	1	(0) No	(0) No	(0) No	(0) No	1	(1) Extremely likely	0	(1) Yes, I worked for someone else for wages, salary, piece rate, commission, tips, or payments 'in kind,' for example, food or lodging received as payment for work performed	48		0	0	0	0	0	0	1	0	0	0	0	0	0	2	2	2
1	20884132	ABS		3.91849		62234.3		20744.8	(14) Chicago-Naperville-Elgin, Illinois-Indiana-Wisconsin	1	3	3	0	1	2	2	1	1	2	1	1	0	1	(1) Yes	(0) No	(0) No	(0) No	1	(3) Moderately likely	0	(1) Yes, I worked for someone else for wages, salary, piece rate, commission, tips, or payments 'in kind,' for example, food or lodging received as payment for work performed	16		0	0	0	0	0	0	0	0	0	0	0	0	0	1	2	1
1	20888358	ABS		0.557889		2324.97		774.992	(16) Columbus, Ohio	0	1	2	1	2	2	2	1	1	1	1	1	1	1	(0) No	(0) No	(0) No	(0) No	1	(1) Extremely likely	1	(3) No, I did not work for pay last week.		(2) I am retired	0	0	0	0	0	0	0	0	0	0	0	0	0	2	2	2
1	20888437	ABS		0.273213		3970.97		1323.66	(6) Missouri	0	0	1	0	0	1	2	1	1	1	2	1	1	1	(0) No	(0) No	(0) No	(0) No	1	(1) Extremely likely	0	(3) No, I did not work for pay last week.		(3) I was laid-off temporarily or furloughed	0	0	1	0	0	0	0	0	0	0	1	1	0	2	2	2
1	20893933	ABS		0.486785		974.405		324.802	(7) Montana	1	2	1	1	1	2	2	1	1	1	1	0	1	1	(0) No	(0) No	(0) No	(0) No	5	(3) Moderately likely	0	(3) No, I did not work for pay last week.		(2) I am retired		1	0	0	0	0	0	0	0	0	0	0	1	2	2	2
1	20894682	ABS		0.238702		3791.12		1263.71	(14) Chicago-Naperville-Elgin, Illinois-Indiana-Wisconsin	2	1	1	0	0	2	2	2	2	1	1	1	1	1	(0) No	(0) No	(0) No	(0) No	2	(3) Moderately likely	0	(3) No, I did not work for pay last week.		(2) I am retired	0	1	0	0	0	1	0	1	0	0	1	0	1	2	2	2
1	20896482	ABS		2.44774		38875.5		12958.5	(14) Chicago-Naperville-Elgin, Illinois-Indiana-Wisconsin	1	4	0	0	4	2	1	4	4	4	4	1	1	1	(1) Yes	(0) No	(0) No	(0) No	1	(1) Extremely likely	1	(3) No, I did not work for pay last week.		(8) I was unemployed and looking for work starting before March 1, 2020 when COVID-19 began spreading in the United States	1	1	0	0	1	1	0	0	0	0	0	0	1	2	2	1
1	20896893	ABS		0.376496		1741.46		580.487	(18) Pittsburgh, Pennsylvania	1	4	2	0	0	2	2	2	1	2	2	0	1	0	(0) No	(0) No	(0) No	(0) No	3	(2) Very likely	0	(3) No, I did not work for pay last week.		(2) I am retired	0	0	0	0	0	0	0	0	0	0	0	0	0	2	2	2
1	20900811	ABS		0.983941		2272.06		757.354	(13) Birmingham-Hoover, Alabama	1	4	4	1	2	2	2	1	2	2	1	1	1	1	(0) No	(0) No	(0) No	(0) No	2	(2) Very likely	0	(3) No, I did not work for pay last week.		(3) I was laid-off temporarily or furloughed	0	0	0	0	0	0	0	0	0	0	0	0	1	2	2	2
1	20902522	ABS		0.877467		9474.83		3158.28	(4) Louisiana	1	2	2	0	1	2	2	2	2	2	1	1	1	1	(0) No	(0) No	(0) No	(0) No	3	(3) Moderately likely	0	(3) No, I did not work for pay last week.		(2) I am retired	0	1	0	0	0	0	0	0	0	0	0	0	1	2	2	2
1	20902626	ABS		0.569661		1315.43		438.477	(13) Birmingham-Hoover, Alabama	0	2	2	1	1	2	1	1	1	1	1	1	1	1	(0) No	(0) No	(0) No	(0) No	4	(5) Not likely at all	0	(3) No, I did not work for pay last week.		(2) I am retired	0	1	0	0	0	0	0	0	0	0	0	0	0	2	2	2
1	20902859	ABS		0.510329		1021.53		340.511	(7) Montana	3			1	1	2	2	1	1	1	1	0	0	1	(0) No	(0) No	(0) No	(0) No	3	(3) Moderately likely	0	(3) No, I did not work for pay last week.		(8) I was unemployed and looking for work starting before March 1, 2020 when COVID-19 began spreading in the United States	0	0	0	0	0	0	0	0	0	0	0	0	0	2	2	2
1	20903321	ABS		1.19002		18900.2		6300.06	(14) Chicago-Naperville-Elgin, Illinois-Indiana-Wisconsin	3	2	0	0	1	2	2	1	1	1	2	1	1	1	(0) No	(0) No	(0) No	(0) No	1	(1) Extremely likely	1	(2) Yes, I worked as self-employed in my own business, professional practice, or farm			0	0	0	0	0	0	1	0	0	0	0	0	1	2	2	2
1	20903900	ABS		0.358776		1916.38		638.792	(12) Baltimore-Columbia-Towson, Maryland	3	1	0	0	0	1	1	1	1	1	1	1	1	1	(0) No	(0) No	(0) No	(0) No	1	(1) Extremely likely	1	(3) No, I did not work for pay last week.		(2) I am retired	1	1	1	1	0	1	1	0	0	0	1	0	1	2	2	2
1	20904269	ABS		2.80692		34790		11596.7	(11) Atlanta-Sandy Springs-Alpharetta, Georgia	2	4	4	4		2	2	1	1	1	1	1	0	0	(0) No	(0) No	(0) No	(0) No	4	(5) Not likely at all	0	(3) No, I did not work for pay last week.		(1) I do not want to be employed at this time	0	0	0	0	0	0	0	0	0	0	0	0	0	2	2	2
1	20904664	ABS		0.25714		12742.5		4247.51	(1) California	1	1	1	0	1	2	2	1	3	2	2	1	1	1	(0) No	(0) No	(0) No	(0) No	1	(1) Extremely likely	1	(1) Yes, I worked for someone else for wages, salary, piece rate, commission, tips, or payments 'in kind,' for example, food or lodging received as payment for work performed	24		0	0	0	0	0				0	0	0	0	0	2	2	2
1	20906877	ABS		0.259725		3219.12		1073.04	(11) Atlanta-Sandy Springs-Alpharetta, Georgia	1	1	1	1	1	2	2	1	1	1	1	1	1	1	(0) No	(0) No	(0) No	(0) No	3	(3) Moderately likely	1	(1) Yes, I worked for someone else for wages, salary, piece rate, commission, tips, or payments 'in kind,' for example, food or lodging received as payment for work performed	10		1	1		1	0	0	1	0	0	0	0	0	1	2	2	2
1	20907467	ABS		0.203681		1087.95		362.649	(12) Baltimore-Columbia-Towson, Maryland	3	1	0	0	0	2	1	1	1	2	2	0	1	1	(0) No	(0) No	(0) No	(0) No	5	(5) Not likely at all	0	(3) No, I did not work for pay last week.		(2) I am retired	0	1	0	0	0	0	0	0	0	0	0	0	1	2	2	2
1	20907932	ABS		1.03231		14108.3		4702.78	(17) Phoenix-Mesa-Chandler, Arizona	0	0	1	0	0	2	2	1	1	1	1	1	1	1	(0) No	(0) No	(0) No	(0) No	5	(5) Not likely at all	0	(3) No, I did not work for pay last week.		(2) I am retired	1	1	1	0	0	0	1	0	0	0	0	0	0	2	2	2
1	20908183	ABS		2.36313		5456.81		1818.94	(13) Birmingham-Hoover, Alabama	0	2	2	0	0	2	1	1	1	3	1	1	1	1	(0) No	(0) No	(0) No	(0) No	1	(1) Extremely likely	0	(3) No, I did not work for pay last week.		(2) I am retired	0	1	0	0	0	0	0	0	0	1	0	1	1	2	2	2
1	20908509	ABS		0.456374		2110.93		703.644	(18) Pittsburgh, Pennsylvania	1	4	4	0	2	2	2	1	1	1	1	1	1	1	(0) No	(0) No	(0) No	(0) No	1	(1) Extremely likely	0	(2) Yes, I worked as self-employed in my own business, professional practice, or farm			0	0	0	0	0	0	0	0	0	0	0	0	0	2	2	2
1	20910049	ABS		0.665692		6938.14		2312.71	(2) Colorado	1	3	2	0	1	2	2	3	2	1	2	1	1	1	(0) No	(0) No	(0) No	(0) No	2	(1) Extremely likely	0	(1) Yes, I worked for someone else for wages, salary, piece rate, commission, tips, or payments 'in kind,' for example, food or lodging received as payment for work performed	24		0	0	0	0	0	0	0	1	0	0	0	0	0	2	2	2
1	20910117	ABS		0.760313		1755.67		585.225	(13) Birmingham-Hoover, Alabama	0	1	3	0	1	2	1	4	1	1	2	0	0	1	(1) Yes	(0) No	(0) No	(0) No	1	(1) Extremely likely	1	(1) Yes, I worked for someone else for wages, salary, piece rate, commission, tips, or payments 'in kind,' for example, food or lodging received as payment for work performed	40		0	0	0	0	0	0	0	1	0	0	0	0	1	2	2	2
1	20914621	ABS		1.27468		13285.3		4428.42	(2) Colorado	2	2	2	0	0	2	2	2	2	2	1	1	1	1	(0) No	(0) No	(0) No	(0) No	3	(2) Very likely	0	(2) Yes, I worked as self-employed in my own business, professional practice, or farm			0	0	0	1	1	1	1	0	0	0	0	0	0	2	2	2
1	20915392	ABS		1.35395		3126.47		1042.16	(13) Birmingham-Hoover, Alabama	2	1	1	0	0	2	2	1	1	2	2	0	1	1	(0) No	(0) No	(0) No	(0) No	2	(2) Very likely	0	(3) No, I did not work for pay last week.		(2) I am retired	0	0	0	0	0	0	0	0	0	0	0	0	0	2	2	2
1	20916902	ABS		3.75658		186157		62052.2	(1) California	0	1	2	0	0	2	2	1	1	1	1	1	1	0	(0) No	(0) No	(0) No	(0) No	5	(5) Not likely at all	0	(1) Yes, I worked for someone else for wages, salary, piece rate, commission, tips, or payments 'in kind,' for example, food or lodging received as payment for work performed	30		0	0	0	0	0	0	0	0	0	0	0	0	0	2	2	2
1	20917008	ABS		0.393002		4243.61		1414.54	(4) Louisiana	1	1	1	2	3	2	2	1	1	1	1	1	1	1	(0) No	(0) No	(0) No	(0) No	4	(3) Moderately likely	0	(2) Yes, I worked as self-employed in my own business, professional practice, or farm			0	1	0	0	0	0	0	1	0	0	1	0	0	2	2	2
1	20917547	ABS		2.23433		24126.1		8042.04	(4) Louisiana	2	1	2	0	0	2	2	1	3	1	1	1	1	1	(0) No	(0) No	(0) No	(0) No	1	(1) Extremely likely	0	(3) No, I did not work for pay last week.		(3) I was laid-off temporarily or furloughed	0	1	0	0	0	0	0	0	0	0	0	0	0	2	2	2
1	20917964	ABS		0.711893		11306.4		3768.81	(14) Chicago-Naperville-Elgin, Illinois-Indiana-Wisconsin	2	3	3	1	1	2	2	2	1	2	2	0	1	0	(0) No	(0) No	(0) No	(0) No	3	(2) Very likely	0	(1) Yes, I worked for someone else for wages, salary, piece rate, commission, tips, or payments 'in kind,' for example, food or lodging received as payment for work performed	40			0	0	0	0	0	1		0	0	0	0	1	2	2	2
1	20918749	ABS		0.441678		3441.58		1147.19	(9) Oregon	1	2	0	0	0	1	2	2	2	2	3	1	1	1	(1) Yes	(0) No	(0) No	(0) No	3	(3) Moderately likely	0	(3) No, I did not work for pay last week.		(3) I was laid-off temporarily or furloughed	0	0	0	0	0	1	1	0	0	0	0	0	0	2	2	2
1	20918752	ABS		4.09456		55959.3		18653.1	(17) Phoenix-Mesa-Chandler, Arizona	0	4	4	0	0	2	2	1	1	1	2	0	1	1	(0) No	(0) No	(0) No	(0) No	2	(2) Very likely	1	(1) Yes, I worked for someone else for wages, salary, piece rate, commission, tips, or payments 'in kind,' for example, food or lodging received as payment for work performed	65		0	1	0	0	0	0	0	0	0	0	0	0	1	2	2	2
1	20922974	ABS		1.58047		16472.4		5490.8	(2) Colorado	2	4	4	0	0	2	2	2	3	2	4	1	1	1	(0) No	(0) No	(0) No	(0) No	1	(1) Extremely likely	0	(3) No, I did not work for pay last week.		(1) I do not want to be employed at this time	0	0	0	1	0	0	1	1	0	0	0	0	1	2	2	2
1	20926479	ABS		2.68315		28972.4		9657.47	(4) Louisiana	2	4	2	1	1	2	2	1	2	2	2	1	1	1	(1) Yes	(0) No	(0) No	(0) No	3	(3) Moderately likely	1	(3) No, I did not work for pay last week.		(3) I was laid-off temporarily or furloughed	0	0	0	0	0	1	1	0	0	0	0	0	0	2	2	1
1	20931103	ABS		0.20559		6934.32		2311.44	(8) New York	1	1	1	0	1	1	1	1	1	1	1	1	1	1	(0) No	(0) No	(0) No	(0) No	3	(2) Very likely	0	(3) No, I did not work for pay last week.		(2) I am retired	0	1	0	0	0	1	1	0	0	0	0	1	1	2	2	2
1	20931634	ABS		0.861886		8982.95		2994.32	(2) Colorado	2	1	1	0	0	2	1	1	1	1	1	1	1	0	(0) No	(0) No	(0) No	(0) No	2	(2) Very likely	0	(1) Yes, I worked for someone else for wages, salary, piece rate, commission, tips, or payments 'in kind,' for example, food or lodging received as payment for work performed	56		0	1	0	0	0	0	0	0	0	0	0	0	1	2	2	2
1	20933836	ABS		0.424629		6744.05		2248.02	(14) Chicago-Naperville-Elgin, Illinois-Indiana-Wisconsin	0	0	0	0	0	2	1	1	1	1	1	1	1	1	(0) No	(0) No	(0) No	(0) No	4	(3) Moderately likely	0	(1) Yes, I worked for someone else for wages, salary, piece rate, commission, tips, or payments 'in kind,' for example, food or lodging received as payment for work performed	50		0	1	0	0	0	0	0	0	0	0	0	0	0	2	2	2
1	20933917	ABS		0.460379		1063.08		354.36	(13) Birmingham-Hoover, Alabama	2	2	2	1	1	2	2	2	2	2	2	1	1	1	(0) No	(0) No	(0) No	(0) No	3	(3) Moderately likely	0	(1) Yes, I worked for someone else for wages, salary, piece rate, commission, tips, or payments 'in kind,' for example, food or lodging received as payment for work performed	40		0	1	0	0	0	0	1	0	0	0	0	0	0	2	2	2
1	20939716	ABS		0.892818		1787.17		595.722	(7) Montana	1	2	2	0	0	2	2	1	1	1	1	0	1	0	(0) No	(0) No	(0) No	(0) No	1	(1) Extremely likely	0	(1) Yes, I worked for someone else for wages, salary, piece rate, commission, tips, or payments 'in kind,' for example, food or lodging received as payment for work performed	30		0	0	0	0	0	0	0	0	0	0	1	0	0	2	2	2
1	20939985	ABS		0.367241		848.014		282.671	(13) Birmingham-Hoover, Alabama	1	4	4	1	1	2	2	2	1	1	3	1	1	1	(0) No	(0) No	(0) No	(0) No	2	(1) Extremely likely	0	(1) Yes, I worked for someone else for wages, salary, piece rate, commission, tips, or payments 'in kind,' for example, food or lodging received as payment for work performed	40		0	0	0	1	0	0	1	0	0	0	0	0	0	2	2	2
1	20944874	ABS		0.374505		2918.16		972.721	(9) Oregon	3	0	0	0	0	2	1	2	1	1	1	1	1	1	(0) No	(0) No	(0) No	(0) No	2	(1) Extremely likely	1	(3) No, I did not work for pay last week.		(8) I was unemployed and looking for work starting before March 1, 2020 when COVID-19 began spreading in the United States	0	1	0	0	0	0	1	0	0	0	1	0	1	2	2	2
1	20946255	ABS		2.51685		7968.6		2656.2	(15) Cleveland-Elyria, Ohio	2	3	2	1	1	2	1	1	1	1	1	0	1	1	(0) No	(0) No	(0) No	(0) No	1	(1) Extremely likely	0	(1) Yes, I worked for someone else for wages, salary, piece rate, commission, tips, or payments 'in kind,' for example, food or lodging received as payment for work performed	1		0	0	0	0	0	0	0	0	0	0	0	0	0	2	2	2
1	20946316	ABS		0.534443		5770.88		1923.63	(4) Louisiana	2	3	3	0	0	2	2	4	4	4	4	1	1	1	(1) Yes	(0) No	(0) No	(0) No	1	(1) Extremely likely	0	(3) No, I did not work for pay last week.		(1) I do not want to be employed at this time	0	1	1	0	0	0	1	1	0	1	0	0	1	2	2	2
1	20946532	ABS		1.96358		3930.52		1310.17	(7) Montana	2	1	1	1	1	2	1	2	1	2	2	1	1	1	(0) No	(0) No	(0) No	(0) No	2	(1) Extremely likely	0	(2) Yes, I worked as self-employed in my own business, professional practice, or farm			0	0	0	0	0	0	1	1	0	0	0	0	0	2	2	2
1	20948617	ABS		0.4123		3212.67		1070.89	(9) Oregon	2	0	2	0	1	1	1	1	1	2	2	0	1	1	(0) No	(0) No	(0) No	(0) No	3	(4) Not too likely	0	(3) No, I did not work for pay last week.		(1) I do not want to be employed at this time	0	0	0	0	0	0	1	0	0	0	0	0	0	2	2	2
1	20949054	ABS		1.67597		8952.08		2984.03	(12) Baltimore-Columbia-Towson, Maryland	1	3	3	1	2	2	2	2	2	2	1	1	0	0	(0) No	(0) No	(0) No	(0) No	4	(3) Moderately likely	0	(3) No, I did not work for pay last week.		(2) I am retired	0	1	1	0	0	0	0	0	0	0	0	0	1	2	2	2
1	20953767	ABS		0.389006		4200.46		1400.15	(4) Louisiana	2	0	1	0	0	2	1	2	1	2	1	0	1	1	(0) No	(0) No	(0) No	(0) No	1	(1) Extremely likely	0	(1) Yes, I worked for someone else for wages, salary, piece rate, commission, tips, or payments 'in kind,' for example, food or lodging received as payment for work performed	32		0	1	0	0	0	0	0	0	0	0	0	0	1	2	2	1
1	20957836	ABS		0.601595		7456.37		2485.46	(11) Atlanta-Sandy Springs-Alpharetta, Georgia	1	4	4	1	1	2	2	1	1	1	1	1	1	1	(0) No	(0) No	(0) No	(0) No	2	(2) Very likely	0	(1) Yes, I worked for someone else for wages, salary, piece rate, commission, tips, or payments 'in kind,' for example, food or lodging received as payment for work performed	40		0	0	0	0	0	0	0	0	0	0	0	0	0	2	2	2
1	20959328	ABS		3.58221		7170.56		2390.19	(7) Montana	2	2	2	0	1	2		3	3	2	3	0	1	1	(0) No	(0) No	(0) No	(0) No	5	(5) Not likely at all	0	(1) Yes, I worked for someone else for wages, salary, piece rate, commission, tips, or payments 'in kind,' for example, food or lodging received as payment for work performed	42		0	1	0	0	0	0	1	0	0	0	0	0	0	2	2	2
1	20962524	ABS		0.336999		11366.6		3788.86	(8) New York	2	1	1	0	1	2	1	3	2	3	3	1	1	1	(0) No	(0) No	(0) No	(0) No	1	(1) Extremely likely	0	(2) Yes, I worked as self-employed in my own business, professional practice, or farm			0	0	0	0	0	0	1	0	0	0	0	0	1	2	2	1
1	20964916	ABS		0.39771		13887.2		4629.07	(3) Florida	0	3	4	2	2	2	2	1	1	1	1	0	1	1	(1) Yes	(0) No	(0) No	(0) No	3	(5) Not likely at all	0	(3) No, I did not work for pay last week.		(2) I am retired	0	1	0	0	1	0	1	1	0	0	1	0	0	2	2	2
1	20966687	ABS		1.26779		72796.2		24265.4	(10) Texas	1	2	1	1	2	2	2	3	2	3	3	1	1	1	(0) No	(0) No	(0) No	(0) No	3	(3) Moderately likely	0	(2) Yes, I worked as self-employed in my own business, professional practice, or farm			0	0	0	0	0	0	1	0	0	0	0	0	0	2	2	2
1	20967589	ABS		0.671285		8320.14		2773.38	(11) Atlanta-Sandy Springs-Alpharetta, Georgia	3	2	1	0	2	2		4	4	2	2	1	1	1	(0) No	(0) No	(0) No	(0) No	3	(3) Moderately likely	0	(3) No, I did not work for pay last week.		(1) I do not want to be employed at this time	0	0	0	0	0	0	0	0	0	0	0	0	0	2	2	2
1	20969832	ABS		0.272947		1457.93		485.976	(12) Baltimore-Columbia-Towson, Maryland	3	0	0	0	0	1	1	1	1	1	1	1	1	1	(0) No	(0) No	(0) No	(0) No	4	(1) Extremely likely	1	(2) Yes, I worked as self-employed in my own business, professional practice, or farm			0	0	0	0	0	0	0	0	0	0	0	0	0	2	2	2
1	20970612	ABS		0.915091		1831.75		610.584	(7) Montana	2	1	2	0	0	2	2	1	1	1	1	1	1	1	(0) No	(0) No	(0) No	(0) No	3	(3) Moderately likely	0	(1) Yes, I worked for someone else for wages, salary, piece rate, commission, tips, or payments 'in kind,' for example, food or lodging received as payment for work performed	5															2	2	2
1	20972731	ABS		0.243522		3539.43		1179.81	(6) Missouri	1	1	1	1	1	2	2	1	2	1	1	1	1	1	(0) No	(0) No	(0) No	(0) No	2	(1) Extremely likely	0	(3) No, I did not work for pay last week.		(2) I am retired	1	1	1	0	0	0	0	0	0	0	0	1	1	2	2	2
1	20973012	ABS		2.24328		75663.3		25221.1	(8) New York	1	2	0	0	1	2	2	3	2	3	1	1	1	1	(1) Yes	(0) No	(0) No	(0) No	1	(1) Extremely likely	1	(1) Yes, I worked for someone else for wages, salary, piece rate, commission, tips, or payments 'in kind,' for example, food or lodging received as payment for work performed	40		0	0	0	0	0	0	0	0	0	0	0	0	1		1	1
1	20974240	ABS		3.01563		6036.43		2012.14	(7) Montana	2	4	3	0	0	2	2	1	2	1	2	1	1	1	(1) Yes	(0) No	(0) No	(0) No	3	(2) Very likely	1	(1) Yes, I worked for someone else for wages, salary, piece rate, commission, tips, or payments 'in kind,' for example, food or lodging received as payment for work performed	40		0	0	0	0	0	0	0	0	0	0	0	0	1	2	2	2
1	20976442	ABS		0.493004		6110.46		2036.82	(11) Atlanta-Sandy Springs-Alpharetta, Georgia	1	0	0	0	0	1	1	1	1	1	1	1	1	1	(0) No	(0) No	(0) No	(0) No	2	(2) Very likely	0	(3) No, I did not work for pay last week.		(2) I am retired	0	1	0	1	0	0	0	0	0	0	0	0	0	2	2
1	20977449	ABS		0.308777		4904.07		1634.69	(14) Chicago-Naperville-Elgin, Illinois-Indiana-Wisconsin	2	0	0	1		2		1	1	1	1	1	1	1	(0) No	(0) No	(0) No	(0) No	1	(1) Extremely likely	1	(3) No, I did not work for pay last week.		(2) I am retired	0	1	1	0	0	1	1	0	0	1	1	1	1	2	1	2
1	20977722	ABS		0.63655		6634.41		2211.47	(2) Colorado	2	1	1	0	0	2	2	2	2	1	3	1	1	1	(0) No	(0) No	(0) No	(0) No	1	(1) Extremely likely	0	(3) No, I did not work for pay last week.		(2) I am retired	0	1	0	0	0	0	0	0	0	0	0	0	0	2	2	2
1	20980510	ABS		0.223999		1196.48		398.825	(12) Baltimore-Columbia-Towson, Maryland	2	0	0	0	0	1	1	1	1	1	1	1	1	1	(0) No	(0) No	(0) No	(0) No	2	(2) Very likely	0	(3) No, I did not work for pay last week.		(2) I am retired	0	0	0	0	0	0	0	1	0	0	0	0	0	2	2	2
1	20981771	ABS		0.673932		23532.3		7844.1	(3) Florida	1	1	1	0	0	2	1	1	1	1	1	1	1	1	(0) No	(0) No	(0) No	(0) No	4	(4) Not too likely	1	(3) No, I did not work for pay last week.		(3) I was laid-off temporarily or furloughed	0	0	0	0	0	0	0	1	0	0	0	0	1	2	2	2
1	20986425	ABS		2.28473		17802.7		5934.24	(9) Oregon	1	2	1	0	1	2	1	4	2	2	3	1	1	1	(1) Yes	(0) No	(0) No	(0) No	1	(1) Extremely likely	0	(1) Yes, I worked for someone else for wages, salary, piece rate, commission, tips, or payments 'in kind,' for example, food or lodging received as payment for work performed	25		0	1	0	0	0	1	1	1	0	0	0	0	1	2	2	2
1	20988323	ABS		1.43342		3309.98		1103.33	(13) Birmingham-Hoover, Alabama	1	1	3	0	0	2	2	4	4	4	4	1	1	1	(0) No	(0) No	(0) No	(0) No	3	(3) Moderately likely	0	(3) No, I did not work for pay last week.		(1) I do not want to be employed at this time	1	1	0	0	0	0	1	1	0	0	0	1	1	2	2
1	20988598	ABS		0.831746		8668.82		2889.61	(2) Colorado	0	2	2	0	0	1	1	1	1	1	1	0	1	1	(0) No	(0) No	(0) No	(0) No	2	(4) Not too likely		(2) Yes, I worked as self-employed in my own business, professional practice, or farm							0	0	1	0	0	0	0	0	0	2	2	2
1	20990461	ABS		1.77996		13869.5		4623.18	(9) Oregon	1	4	3	0	1	2	2	1	1	2	1	0	1	1	(0) No	(0) No	(0) No	(0) No	4	(4) Not too likely	0	(1) Yes, I worked for someone else for wages, salary, piece rate, commission, tips, or payments 'in kind,' for example, food or lodging received as payment for work performed	40		0	0	0	0	0	0	1	0	0	0	0	0	0	2	2	2
1	20990905	ABS		0.559802		19547.1		6515.7	(3) Florida	2	1	1	0	1	2	2	2	2	1	4	1	1	1	(0) No	(0) No	(0) No	(0) No	3	(3) Moderately likely	1	(3) No, I did not work for pay last week.		(8) I was unemployed and looking for work starting before March 1, 2020 when COVID-19 began spreading in the United States	0	0	0	0	0	0	0	0	0	0	0	0	0	2	2	2
1	20991648	ABS		1.72765		18006.4		6002.12	(2) Colorado	1	4	4	0	0	2	2	2	2	1	1	1	1	1	(0) No	(0) No	(0) No	(0) No	1	(2) Very likely	0	(1) Yes, I worked for someone else for wages, salary, piece rate, commission, tips, or payments 'in kind,' for example, food or lodging received as payment for work performed	10		0	0	0	0	0	0	0	0	0	0	0	0	0	2	2	2
1	20995742	ABS		0.101709		5840.07		1946.69	(10) Texas	2	1	1	0	0	2	1	3	4	4	4	1	1	1	(1) Yes	(0) No	(0) No	(0) No	1	(2) Very likely	0	(3) No, I did not work for pay last week.		(98) SKIPPED ON WEB	1	1	1	1	1	1	1	1	0	0	1	1	1	2	2	1
1	20998117	ABS		1.244		18080.7		6026.89	(6) Missouri	0	2	2	1	1	2	2	1	1	1	1	0	1	0	(0) No	(0) No	(0) No	(0) No	4	(4) Not too likely	1	(1) Yes, I worked for someone else for wages, salary, piece rate, commission, tips, or payments 'in kind,' for example, food or lodging received as payment for work performed	40		0	1	0	1	0	0	0	0	0	0	0	0	0	2	2	2
1	21003450	ABS		0.879401		29661.2		9887.06	(8) New York	2	1	1	0	0	2	2	1	1	1	1	1	1	1	(0) No	(0) No	(0) No	(0) No	1	(1) Extremely likely	1	(1) Yes, I worked for someone else for wages, salary, piece rate, commission, tips, or payments 'in kind,' for example, food or lodging received as payment for work performed	40		0	0	0	0	0	0	0		0	0	0	0	0	2	2	1
1	21003745	ABS		0.475417		3704.48		1234.83	(9) Oregon	2	2	2	0	0			1	2	2	2	0	1	0	(0) No	(0) No	(0) No	(0) No	4	(1) Extremely likely	1	(1) Yes, I worked for someone else for wages, salary, piece rate, commission, tips, or payments 'in kind,' for example, food or lodging received as payment for work performed	20		0	0	0	0	0	0		0	0	0		0	0	2	2	2
1	21004400	ABS		1.26165		13623.2		4541.06	(4) Louisiana	2	1	1	1	0	2	2	4	4	4	4	1	0	1	(0) No	(0) No	(0) No	(0) No	3	(2) Very likely	0	(1) Yes, I worked for someone else for wages, salary, piece rate, commission, tips, or payments 'in kind,' for example, food or lodging received as payment for work performed	30		1	1	0	0	0	0	1	1	0	0	0	0	1	2	2	2
1	21004638	ABS		0.264315		1222.57		407.524	(18) Pittsburgh, Pennsylvania	0	4	0	0	0	2	2	1	1	2	1	0	1	1	(0) No	(0) No	(0) No	(0) No	2	(2) Very likely	0	(3) No, I did not work for pay last week.		(2) I am retired	0	1	0	0	0	0	0	0	0	0	0	0	1	2	2	2
1	21004660	ABS		0.777088		8486.64		2828.88	(5) Minnesota	2	1	1	0	0	2	2	1	1	1	2	0	1	1	(0) No	(0) No	(0) No	(0) No	1	(1) Extremely likely	1	(3) No, I did not work for pay last week.		(3) I was laid-off temporarily or furloughed	0	0	0	0	0	0	1	0	0	0	0	0	0	2	2	2
1	21004775	ABS		0.647541		21840.8		7280.28	(8) New York	2	1	0	0	0	2	1	4	3	2	1	1	1	1	(0) No	(0) No	(0) No	(0) No	1	(1) Extremely likely	0	(3) No, I did not work for pay last week.		(2) I am retired	0	1	0	1	0	1	1	0	0	0	0	0	1	2	2	2
1	21004940	ABS		3.06623		48698.5		16232.8	(14) Chicago-Naperville-Elgin, Illinois-Indiana-Wisconsin	2	2	2	2	2	2	2	2	1	2	2	1	0	0	(0) No	(0) No	(0) No	(0) No	5	(3) Moderately likely	0	(3) No, I did not work for pay last week.		(2) I am retired	1	1	1	0	0	0			0	0	0	0	1	2	2	2
1	21005090	ABS		3.79686		128064		42687.9	(8) New York	1	4	3	0	0			1	1	1	1	1	1	0	(1) Yes	(0) No	(0) No	(0) No	5	(5) Not likely at all	1	(2) Yes, I worked as self-employed in my own business, professional practice, or farm			0	0	0	0	0	0	0	0	0	0	0	0	0	2	2
1	21005456	ABS		0.453927		1048.18		349.395	(13) Birmingham-Hoover, Alabama	2	1	1	1	0	2	2	1	1	1	1	1	1	1	(0) No	(0) No	(0) No	(0) No	3	(3) Moderately likely	1	(3) No, I did not work for pay last week.		(2) I am retired	1	1	0	1	0	0	0	0	0	0	1	0	1	2	2	2
1	21005818	ABS		0.990835		2287.98		762.661	(13) Birmingham-Hoover, Alabama	1			1	1	2	2	1	1	1	1	1	1	1	(0) No	(0) No	(0) No	(0) No	1	(1) Extremely likely	0	(3) No, I did not work for pay last week.		(8) I was unemployed and looking for work starting before March 1, 2020 when COVID-19 began spreading in the United States	0	0	0	0	0	0	0	0	0	1	0	0	0	2		2
1	21008054	ABS		1.38551		15131.3		5043.76	(5) Minnesota	1	0	0	0	0	2	2	1	1	1	1	0	0	0	(0) No	(0) No	(0) No	(0) No	5	(5) Not likely at all	0	(3) No, I did not work for pay last week.		(3) I was laid-off temporarily or furloughed	0	0	0	0	0	0	1	0	0	0	0	1	0	2	2	2
1	21008335	ABS		0.332788		2593.1		864.368	(9) Oregon	1	0	1	0	0	2	2	2	2		3	1	1	1	(1) Yes	(0) No	(0) No	(0) No	1	(1) Extremely likely	0	(1) Yes, I worked for someone else for wages, salary, piece rate, commission, tips, or payments 'in kind,' for example, food or lodging received as payment for work performed	40		0	0	0	0	0	0	1	1	0	0	0	0	0	2	2	2
1	21008425	ABS		0.272734		4331.62		1443.87	(14) Chicago-Naperville-Elgin, Illinois-Indiana-Wisconsin	2	0	1	0	0	2	2	1	1	1	1	1	1	1	(0) No	(0) No	(0) No	(0) No	1	(1) Extremely likely	1	(98) SKIPPED ON WEB			0	1	0	0	0	0	0	0	0	0	0	0	0	2	2	2
1	21008684	ABS		3.94637		62677.1		20892.4	(14) Chicago-Naperville-Elgin, Illinois-Indiana-Wisconsin	1	1	1	0	0	2	2	1	1	1	1	0	1	1	(0) No	(0) No	(0) No	(0) No	3	(1) Extremely likely	0	(1) Yes, I worked for someone else for wages, salary, piece rate, commission, tips, or payments 'in kind,' for example, food or lodging received as payment for work performed	40		0	0	0	0	0	0	0	0	0	0	0	0	1	2	2	2
1	21008756	ABS		0.441769		21891.8		7297.26	(1) California	1	0	0	0	0	1	1	1	1	2	1	1	1	1	(0) No	(0) No	(0) No	(0) No	3	(1) Extremely likely	1	(3) No, I did not work for pay last week.		(2) I am retired	0	0	0	0	0	0	0	0	0	0	0	0	1	2	2	2
1	21008868	ABS		0.464437		2148.22		716.075	(18) Pittsburgh, Pennsylvania	1	1	2	1	1	2	2	3	3	1	1	1	1	1	(0) No	(0) No	(0) No	(0) No	1	(1) Extremely likely	1	(3) No, I did not work for pay last week.		(2) I am retired	0	1	0	0	0	0	0	0	0	0	0	0	0	2	2	2
1	21008971	ABS		0.730404		36195		12065	(1) California	1	1	1	0	0	2	2	2	1	1	1	1	1	1	(0) No	(0) No	(0) No	(0) No	2	(1) Extremely likely	1	(1) Yes, I worked for someone else for wages, salary, piece rate, commission, tips, or payments 'in kind,' for example, food or lodging received as payment for work performed	60		0	0	0	0	0	0	1	0	0	0	0	0	0	2	2	2
1	21009433	ABS		0.674323		2810.21		936.735	(16) Columbus, Ohio	1	1	0	0	0	1	1	2	3	1	1	1	1	1	(0) No	(0) No	(0) No	(0) No	1	(1) Extremely likely	1	(3) No, I did not work for pay last week.		(1) I do not want to be employed at this time	0	0	0	0	0	0	1	0	0	0	0	0	0	2	2	2
1	21009621	ABS		0.41977		969.31		323.103	(13) Birmingham-Hoover, Alabama	2	2	4	3	3	2	2	1	1	1	1	1	1	1	(0) No	(0) No	(0) No	(0) No	5	(3) Moderately likely	0	(3) No, I did not work for pay last week.		(2) I am retired	0	0	0	0	0	0	1	0	0	0	0	0	1	2	2	2
1	21013706	ABS		1.73317		8016.66		2672.22	(18) Pittsburgh, Pennsylvania	1	2	2	0	0	2	2	2	2	2	2	1	1	1	(0) No	(0) No	(0) No	(0) No	1	(1) Extremely likely	0	(1) Yes, I worked for someone else for wages, salary, piece rate, commission, tips, or payments 'in kind,' for example, food or lodging received as payment for work performed	42		1	1	0	0	0	0	1	1	0	0	0	0	1	2	2	2
1	21014520	ABS		0.28061		4456.71		1485.57	(14) Chicago-Naperville-Elgin, Illinois-Indiana-Wisconsin	1	2	2	0	0	2	2	1	1		2	1	1	1	(0) No	(0) No	(0) No	(0) No	1	(1) Extremely likely	1	(1) Yes, I worked for someone else for wages, salary, piece rate, commission, tips, or payments 'in kind,' for example, food or lodging received as payment for work performed	20		0	0	0	0	0	0	1	0	0	0	0	0	0	2	2	2
1	21018917	ABS		0.45776		5673.64		1891.21	(11) Atlanta-Sandy Springs-Alpharetta, Georgia	2	3	3	1	1	2	2	1	1	1	1	1	1	1	(0) No	(0) No	(0) No	(0) No	1	(1) Extremely likely	0	(1) Yes, I worked for someone else for wages, salary, piece rate, commission, tips, or payments 'in kind,' for example, food or lodging received as payment for work performed	30		0	0	0	0	0	0	1	0	0	0	0	1	0	2	2	2
1	21019727	ABS		0.712177		9733.13		3244.38	(17) Phoenix-Mesa-Chandler, Arizona	2	2	3	0	0	2	2	3	3	4	1	0	1	1	(0) No	(0) No	(0) No	(0) No	3	(2) Very likely	0	(3) No, I did not work for pay last week.		(2) I am retired	0	1	0	1	0	0	1	0	0	0	0	0	1	2	2	2
1	21019929	ABS		1.77264		3548.31		1182.77	(7) Montana	2	3	3	0	0	2	2	3	1	2	1	1	1	0	(0) No	(0) No	(0) No	(0) No	1	(1) Extremely likely	0	(1) Yes, I worked for someone else for wages, salary, piece rate, commission, tips, or payments 'in kind,' for example, food or lodging received as payment for work performed	15		0	0	0	0	0	1	1	0	0	0	0	0	1	2	2	2
1	21023197	ABS		0.235788		1837.28		612.425	(9) Oregon	1	0	2	0	0	1	1	2	1	1	1	1	1	1	(0) No	(0) No	(0) No	(0) No	1	(1) Extremely likely		(3) No, I did not work for pay last week.		(2) I am retired	1	1											1	2	2	2
1	21025541	ABS		0.414244		956.549		318.85	(13) Birmingham-Hoover, Alabama	2	1	1	1	2	2	2	3	4	4	3	1	1	1	(0) No	(0) No	(0) No	(0) No	1	(1) Extremely likely	1	(3) No, I did not work for pay last week.		(8) I was unemployed and looking for work starting before March 1, 2020 when COVID-19 began spreading in the United States	0	1	0	0	0	0	1	0	0	0	0	0	1	2	2	2
1	21026905	ABS		1.13737		8862.43		2954.14	(9) Oregon	2	1	1	0	0	1	1	4	2	1	2	1	1	1	(0) No	(0) No	(0) No	(0) No	1	(2) Very likely	0	(2) Yes, I worked as self-employed in my own business, professional practice, or farm			0	0	0	0	0	0	1	0	0	0	0	0	0	2	2	2
1	21027266	ABS		0.452721		2094.03		698.011	(18) Pittsburgh, Pennsylvania	1	4	4	1	1	1	1	1	1	1	1	1	1	1	(0) No	(0) No	(0) No	(0) No	2	(2) Very likely	1	(3) No, I did not work for pay last week.		(2) I am retired	0	1	0	0	0	0	0	0	0	0	0	0	0	2	2	2
1	21027709	ABS		0.260641		2030.93		676.978	(9) Oregon	0	0	0	0	0	1	1	1	1	1	1	1	1	1	(0) No	(0) No	(0) No	(0) No	2	(1) Extremely likely	0	(3) No, I did not work for pay last week.		(2) I am retired	0	0	0	0	0	0	0	0	0	0	0	1	0	2	2	2
1	21028600	ABS		1.33941		3092.89		1030.96	(13) Birmingham-Hoover, Alabama	1	4	4	0	1	2	2	1		1	1	1	1	1	(1) Yes	(0) No	(0) No	(0) No	2	(2) Very likely	1	(3) No, I did not work for pay last week.		(77) DON'T KNOW	1	1	1	0	0	0	0	0	0	0	0	0	0	2	2	2
1	21030859	ABS		0.750088		10251.3		3417.09	(17) Phoenix-Mesa-Chandler, Arizona	1	2	1	0	0	2	2	1	1	1	1	1	1	1	(0) No	(0) No	(0) No	(0) No	4	(4) Not too likely	0	(3) No, I did not work for pay last week.		(2) I am retired	1	1	1	0	0	0	1	0	0	0	1	0	1	2	2	2
1	21033777	ABS		1.69895		59323.8		19774.6	(3) Florida	1	1	4		0	2	2	1	1	1	1	1	1	1	(0) No	(0) No	(0) No	(0) No		(77) DON'T KNOW	0	(3) No, I did not work for pay last week.		(77) DON'T KNOW	1	1	0	0	0	0	1	0	0	0	0	0	0	2	2	2
1	21037197	ABS		0.289968		14369.3		4789.77	(1) California	1	2	2	0	0	2	2	2	2	1	2	1	1	1	(0) No	(0) No	(0) No	(0) No	2	(2) Very likely	1	(1) Yes, I worked for someone else for wages, salary, piece rate, commission, tips, or payments 'in kind,' for example, food or lodging received as payment for work performed	40		0	0	0	0	0	0	1	1	0	0	1	0	1	2	2	2
1	21037592	ABS		0.590986		6159.51		2053.17	(2) Colorado	3	0	0	0	0	2	2	1	2	2	2	1	1	1	(0) No	(0) No	(0) No	(0) No	1	(1) Extremely likely	1	(3) No, I did not work for pay last week.		(98) SKIPPED ON WEB	0	1		0	0	0	0	0	0	0	1	0	0	2	2	2
1	21038469	ABS		0.740225		2343.62		781.208	(15) Cleveland-Elyria, Ohio	2	3	3	0	0	2	2	1	1	1	2	1	1	1	(0) No	(0) No	(0) No	(0) No	3	(3) Moderately likely	1	(1) Yes, I worked for someone else for wages, salary, piece rate, commission, tips, or payments 'in kind,' for example, food or lodging received as payment for work performed	40		0	0	0	0	0	0	0	1	0	0	0	0	1	2	2	2
1	21039186	ABS		0.329488		3557.79		1185.93	(4) Louisiana	2	1	1	0	0	2	2	1	1	1	1	1	1	1	(0) No	(0) No	(0) No	(0) No	1	(1) Extremely likely		(1) Yes, I worked for someone else for wages, salary, piece rate, commission, tips, or payments 'in kind,' for example, food or lodging received as payment for work performed	10		0	0	0	0	0	1	0	0		0	0	0	1	2	2	2
1	21040369	ABS		0.322324		3480.43		1160.14	(4) Louisiana	3	3	2	0	1	2	2	2	3	1	2	1	1	1	(0) No	(0) No	(0) No	(0) No	3	(3) Moderately likely	1	(1) Yes, I worked for someone else for wages, salary, piece rate, commission, tips, or payments 'in kind,' for example, food or lodging received as payment for work performed	45		0	0	0	0	0	0	1	0	0	0	0	0	0	2	2	2
1	21041288	ABS		0.378688		21744.1		7248.03	(10) Texas	1	1	1	0	0	2	2	2	1	2	1	1	1	1	(0) No	(0) No	(0) No	(0) No	1	(2) Very likely	0	(3) No, I did not work for pay last week.		(2) I am retired	0	0	1	0	0	0	1	0	0	1	0	0	0	2	2	2
1	21041594	ABS		0.257673		2007.8		669.268	(9) Oregon	1	2	1	1	1	2	2	2	3	2	2	1	1	1	(0) No	(0) No	(0) No	(0) No	1	(1) Extremely likely	0	(3) No, I did not work for pay last week.		(2) I am retired	0	0	0	0	0	0		1	0	0			0	2	2	2
1	21043582	ABS		0.306211		4450.57		1483.52	(6) Missouri	1	4	3	1	2	2		1	2	2	1	1	1	1	(0) No	(0) No	(0) No	(0) No	3	(3) Moderately likely	0	(1) Yes, I worked for someone else for wages, salary, piece rate, commission, tips, or payments 'in kind,' for example, food or lodging received as payment for work performed	40		0		0	0	0	0			0	0	0	0	1	2	2	2
1	21044518	ABS		0.425343		5271.85		1757.28	(11) Atlanta-Sandy Springs-Alpharetta, Georgia	2	4	4	0	0	2	1	1	1	1	2	1	1	1	(0) No	(0) No	(0) No	(0) No	3	(3) Moderately likely	0	(1) Yes, I worked for someone else for wages, salary, piece rate, commission, tips, or payments 'in kind,' for example, food or lodging received as payment for work performed	40		0	0	0	0	0	0	0	0	0	0	0	0	0	2	2	2
1	21047149	ABS		0.361122		5248.65		1749.55	(6) Missouri	1	4	4	0	0	2	2	1	2	2	1	1	1	1	(1) Yes	(0) No	(0) No	(0) No	1	(1) Extremely likely	0	(1) Yes, I worked for someone else for wages, salary, piece rate, commission, tips, or payments 'in kind,' for example, food or lodging received as payment for work performed	40		0	0	0	0	0	0	1	0	0	0	0	0	0	2	2	2
1	21049430	ABS		2.56836		31833.1		10611	(11) Atlanta-Sandy Springs-Alpharetta, Georgia	2	0	1	0	0	2	2	1	1	1	1	1	1	0	(0) No	(0) No	(0) No	(0) No	1	(1) Extremely likely	1	(3) No, I did not work for pay last week.		(3) I was laid-off temporarily or furloughed	0	0	0	0	0	0	0	1	0	0	0	0	0	2	2	2
1	21050310	ABS		2.20871		35079.2		11693.1	(14) Chicago-Naperville-Elgin, Illinois-Indiana-Wisconsin	2	1	1	0	0	2	2	1	1	1	1	1	1	1	(0) No	(0) No	(0) No	(0) No	1	(1) Extremely likely	0	(2) Yes, I worked as self-employed in my own business, professional practice, or farm			0	0	0	0	0	0	1	0	0	0	0	0	0	2	2	2
1	21051839	ABS		0.557889		2324.97		774.992	(16) Columbus, Ohio	1	1	1	0	0	1	1	1	1	2	1	1	1	1	(0) No	(0) No	(0) No	(0) No	2	(2) Very likely	1	(3) No, I did not work for pay last week.		(2) I am retired	0	0	0	0	0	0	0	0	0	0	0	0	1	2	2	2
1	21052222	ABS		0.58516		3125.59		1041.86	(12) Baltimore-Columbia-Towson, Maryland	2	0	0	2	2	2	2	2	4	1	3	1	1	1	(0) No	(0) No	(0) No	(0) No	1	(1) Extremely likely	1	(1) Yes, I worked for someone else for wages, salary, piece rate, commission, tips, or payments 'in kind,' for example, food or lodging received as payment for work performed	16		0	1	1	1	1	1	0	1	0	0	0	1	0	2	2	2
1	21053508	ABS		0.299329		4754.01		1584.67	(14) Chicago-Naperville-Elgin, Illinois-Indiana-Wisconsin	2	2	2	0	1	1	1	2	3	3	3	1	1	1	(1) Yes	(0) No	(0) No	(0) No	1	(1) Extremely likely	1	(1) Yes, I worked for someone else for wages, salary, piece rate, commission, tips, or payments 'in kind,' for example, food or lodging received as payment for work performed	40		0	0	0	0	0	0	1	1	0	0	0	0	0	2	2	2
1	21058140	ABS		0.412103		1717.42		572.473	(16) Columbus, Ohio	2	2	2	0	0	1	2	3	2	2	2	1	1	1	(0) No	(0) No	(0) No	(0) No	1	(2) Very likely	0	(1) Yes, I worked for someone else for wages, salary, piece rate, commission, tips, or payments 'in kind,' for example, food or lodging received as payment for work performed	45		0	0	0	0	0	0	0	0	0	0	0	0	0	2	2	2
1	21062599	ABS		0.442037		3444.38		1148.13	(9) Oregon	3	1	1	1	1	2	2	1	1	1	1	1	1	1	(0) No	(0) No	(0) No	(0) No	1	(1) Extremely likely	0	(3) No, I did not work for pay last week.		(2) I am retired	0	0	0	0	1	0	0	0	0	0	0	0	0	2	2	2
1	21063586	ABS		3.67212		38272.4		12757.5	(2) Colorado	0	2	1	0	1	2	2	1	1	1	1	1	0	1	(0) No	(0) No	(0) No	(0) No	4	(5) Not likely at all	1	(98) SKIPPED ON WEB			1	1	0	0	0	0	0	1	0	0	0	0	0	2	2	2
1	21064371	ABS		1.21002		14997.4		4999.12	(11) Atlanta-Sandy Springs-Alpharetta, Georgia	1	1	0	0	0	2	2	4	4	4	4	1	1	1	(1) Yes	(0) No	(0) No	(0) No	2	(2) Very likely	0	(3) No, I did not work for pay last week.		(8) I was unemployed and looking for work starting before March 1, 2020 when COVID-19 began spreading in the United States	0	1	0	1	0	0	1	1	0	0	0	0	1	2	2	2
1	21064837	ABS		0.855502		9343		3114.33	(5) Minnesota	2	3	3	0	0	2	2	3	3	3	3	1	1	1	(0) No	(0) No	(0) No	(0) No	1	(1) Extremely likely	1	(1) Yes, I worked for someone else for wages, salary, piece rate, commission, tips, or payments 'in kind,' for example, food or lodging received as payment for work performed	20															2	2	2
1	21064866	ABS		0.251659		1960.94		653.648	(9) Oregon	0	1	1	1	1	2	2	1	1	1	1	1	1	1	(0) No	(0) No	(0) No	(0) No	2	(3) Moderately likely	0	(3) No, I did not work for pay last week.		(3) I was laid-off temporarily or furloughed	0	1	0	0	0	0	0	0	0	0	1	0	0	2	2	2
1	21067021	ABS		0.26096		3566.47		1188.82	(17) Phoenix-Mesa-Chandler, Arizona	1	4	4	0	0	2	2	1	3	3	2	1	1	1	(0) No	(0) No	(0) No	(0) No	1	(1) Extremely likely	0	(3) No, I did not work for pay last week.		(1) I do not want to be employed at this time	0	0	0	0	0	0	0	0	0	0	0	0	0	2	2	2
1	21071021	ABS		0.755777		5889.06		1963.02	(9) Oregon	2	1	1	0	0	2	2	2	2	1	2	1	1	1	(0) No	(0) No	(0) No	(0) No	2	(2) Very likely	0	(3) No, I did not work for pay last week.		(2) I am retired	0	1		0	0	0	0	0	0	0	1	1	0	2	2	2
1	21076157	ABS		1.70093		13253.8		4417.92	(9) Oregon	2	0	0	0	0	2	2	1	1	1	1	1	1	1	(0) No	(0) No	(0) No	(0) No	3	(3) Moderately likely	1	(3) No, I did not work for pay last week.		(2) I am retired	0	0	0		0	0	1	0	0	0	0	0	1	2	2	2
1	21076293	ABS		0.669905		9736.61		3245.54	(6) Missouri	2	2	2	0	0	2	2	1	1	1	1	1	1	1	(0) No	(0) No	(0) No	(0) No	2	(1) Extremely likely	1	(1) Yes, I worked for someone else for wages, salary, piece rate, commission, tips, or payments 'in kind,' for example, food or lodging received as payment for work performed	40		0	0	0	0	0		1	0	0	0	1	0	0	2	2	2
1	21080563	ABS		0.361753		724.127		241.376	(7) Montana	2	2	2	1	1	2	2	1	1	1	1	1	1	1	(0) No	(0) No	(0) No	(0) No	2	(2) Very likely	1	(1) Yes, I worked for someone else for wages, salary, piece rate, commission, tips, or payments 'in kind,' for example, food or lodging received as payment for work performed	40		0	0	0	0	0	0	0	0	0	0	0	0	0	2	2	2
1	21080610	ABS		0.804979		8692.11		2897.37	(4) Louisiana	2	1	1	1	1	2	1	1	1	1	1	0	1	1	(0) No	(0) No	(0) No	(0) No	3	(3) Moderately likely	1	(3) No, I did not work for pay last week.		(1) I do not want to be employed at this time	0	0	0	0	0	0		0	0	0	0	0	0	2	2	2
1	21083946	ABS		0.571858		2383.19		794.397	(16) Columbus, Ohio	2	2	1	0	0	1	1	1	1	1	1	1	1	1	(0) No	(0) No	(0) No	(0) No	1	(3) Moderately likely	1	(3) No, I did not work for pay last week.		(3) I was laid-off temporarily or furloughed	0	1		0	0	0		0	0	0	0	0		2	2	2
1	21086343	ABS		0.399869		1849.57		616.524	(18) Pittsburgh, Pennsylvania	0	2	2	1	1	2	1	1	1	1	1	1	1	1	(0) No	(0) No	(0) No	(0) No	2	(2) Very likely	1	(3) No, I did not work for pay last week.		(2) I am retired	0	1	0	0	0	0	1	0	0	0	0	0	1	2	2	2
1	21094586	ABS		0.590401		6153.42		2051.14	(2) Colorado	1	0	1	0	0	1	1	3	2	3	2	1	1	1	(0) No	(0) No	(0) No	(0) No	3	(2) Very likely	0	(3) No, I did not work for pay last week.		(98) SKIPPED ON WEB	0	0	0	1	0	0	1	1	0	0	1	0	0	2	2	2
1	21096260	ABS		2.04707		117542		39180.7	(10) Texas	1	1	2	0	0	2	2	1	1	1	1	1	1	1	(0) No	(0) No	(0) No	(0) No	1	(2) Very likely	0	(3) No, I did not work for pay last week.		(2) I am retired	0	0	0	0	0	0	0	0	0	0	0	0	0	2	2	2
1	21098615	ABS		1.4135		7550.13		2516.71	(12) Baltimore-Columbia-Towson, Maryland	1	1	1	0	0	2	2	1	1	1	1	1	1	1	(0) No	(0) No	(0) No	(0) No	2	(2) Very likely	0	(3) No, I did not work for pay last week.		(2) I am retired	0	1	0	0	0	0	0	0	0	0	0	0	0	2	2	2
1	21100207	ABS		0.425753		14360.2		4786.72	(8) New York	1	4	4	0	0	2	2	1	1	1	2	1	1	1	(0) No	(0) No	(0) No	(0) No	3	(2) Very likely	0	(3) No, I did not work for pay last week.		(2) I am retired	0	1	0	0	0	0	1	0	0	0	0	0	1	2	2	2
1	21101573	ABS		0.796226		12645.8		4215.28	(14) Chicago-Naperville-Elgin, Illinois-Indiana-Wisconsin	2	4	4	0	0	2	2	1	2	2	1	0	1	0	(0) No	(0) No	(0) No	(0) No	1	(1) Extremely likely	0	(1) Yes, I worked for someone else for wages, salary, piece rate, commission, tips, or payments 'in kind,' for example, food or lodging received as payment for work performed	40		0	0	0	1	0	1	1	0	0	0	0	0	0	2	2	2
1	21103677	ABS		0.42159		24207.5		8069.17	(10) Texas	2	1	1	1	2	1	1	1	1	1	1	1	1	1	(0) No	(0) No	(0) No	(0) No	2	(2) Very likely	1	(1) Yes, I worked for someone else for wages, salary, piece rate, commission, tips, or payments 'in kind,' for example, food or lodging received as payment for work performed	40		0	1	0	0	0	0	1	0	0	0	0	0	0	2	2	2
1	21108508	ABS		0.360497		721.613		240.538	(7) Montana	1	2	3	0	0	2	2	3	2	1	3	1	1	1	(0) No	(0) No	(0) No	(0) No	4	(1) Extremely likely	1	(2) Yes, I worked as self-employed in my own business, professional practice, or farm			0	1	0	0	0	0	0	0	0	0	0	0	0	2	2	2
1	21110809	ABS		0.584362		9280.97		3093.66	(14) Chicago-Naperville-Elgin, Illinois-Indiana-Wisconsin	3	4	4	0	0	1	1	1	1	1	1	1	0	0	(0) No	(0) No	(0) No	(0) No	1	(3) Moderately likely	1	(98) SKIPPED ON WEB			0	1	0	0				0	0	0	0		0	2	2	1
1	21111011	ABS		2.01097		20959.2		6986.41	(2) Colorado	2	1	0	0	0	2	2	2	1	4	1	1	1	1	(0) No	(0) No	(0) No	(0) No	1	(2) Very likely	0	(3) No, I did not work for pay last week.		(3) I was laid-off temporarily or furloughed	0	0	0	1	0	0	1	1	0	0	0	0	0	2	2	2
1	21113296	ABS		0.557889		2324.97		774.992	(16) Columbus, Ohio	1	0	0	0	0	1	1	1	1	1	1	1	1	1	(0) No	(0) No	(0) No	(0) No	5	(5) Not likely at all	0	(3) No, I did not work for pay last week.		(2) I am retired	0	1	1	0	0	0	0	0	0	0	1	0	0	2	2	2
1	21113486	ABS		0.421059		842.841		280.947	(7) Montana	2	1	1	0	0	2	2	2	2	1	1	1	1	1	(0) No	(0) No	(0) No	(0) No	2	(2) Very likely	0	(2) Yes, I worked as self-employed in my own business, professional practice, or farm			0	1	0	0	0	0	1	0	0	0	0	0	1	2	2	2
1	21113493	ABS		0.541233		5640.97		1880.32	(2) Colorado	1	1	1	0	0	2	2	1	3	3	3	1	1	1	(0) No	(0) No	(0) No	(0) No	3	(1) Extremely likely	1	(1) Yes, I worked for someone else for wages, salary, piece rate, commission, tips, or payments 'in kind,' for example, food or lodging received as payment for work performed	8		0	0	1	0	0	0	0	0	0	0	1	0	0	2	2	2
1	21113996	ABS		0.332447		3630.68		1210.23	(5) Minnesota	1	2	2	1	1	2	2	1	1	1	1	0	1	1	(0) No	(0) No	(0) No	(0) No	5	(5) Not likely at all	0	(3) No, I did not work for pay last week.		(9) I was unemployed and looking for work starting after March 1, 2020 when COVID-19 began spreading in the United States	0	1		1	0	0	0	0	0	0	0	0	0	2	2	2
1	21114651	ABS		0.576185		7141.44		2380.48	(11) Atlanta-Sandy Springs-Alpharetta, Georgia	2	2	2	0	0	2	1	2	1	2	4	1	1	1	(1) Yes	(0) No	(0) No	(0) No	1	(1) Extremely likely	0	(2) Yes, I worked as self-employed in my own business, professional practice, or farm			0	0		1	1	1		1	0				1	2	2
1	21121119	ABS		1.11337		55172.9		18391	(1) California	1	1	1	0	0	2	2	4	1	3	1	1	1	1	(0) No	(0) No	(0) No	(0) No	1	(1) Extremely likely	0	(3) No, I did not work for pay last week.		(1) I do not want to be employed at this time	0	0	0	0	0	0	0	0	0	0	0	0	0	2	2	2
1	21122212	ABS		1.53771		22349.5		7449.84	(6) Missouri	2	1	2	0	0	2	1	1	1	1	2	1	1	1	(0) No	(0) No	(0) No	(0) No	2	(2) Very likely	1	(1) Yes, I worked for someone else for wages, salary, piece rate, commission, tips, or payments 'in kind,' for example, food or lodging received as payment for work performed	40		0	0	0	0	0	0	0	0	0	0	0	0	1	2	2	2
1	21122694	ABS		1.56045		16263.7		5421.22	(2) Colorado	1	1	2	0	0	2	2	2	1	1	1	0	1	1	(0) No	(0) No	(0) No	(0) No	3	(3) Moderately likely	0	(3) No, I did not work for pay last week.		(4) I was not at my usual jobs because I was caring for children not in school	0	1	0	0	0	0	0	0	0	0	1	0	0	2	2	2
1	21123419	ABS		3.66425		11601.4		3867.12	(15) Cleveland-Elyria, Ohio	2	2	2	1	2	2	2	1	1	1	1	1	1	1	(0) No	(0) No	(0) No	(0) No	1	(1) Extremely likely	0	(3) No, I did not work for pay last week.		(2) I am retired	0	1	0	0	1	0	0	0	0	0	0	0	0	2	2	2
1	21124273	ABS		3.69246		19723		6574.34	(12) Baltimore-Columbia-Towson, Maryland	0	4	4	0	0	2	2	3	4	2	3	1	1	1	(0) No	(0) No	(0) No	(0) No	1	(1) Extremely likely	0	(1) Yes, I worked for someone else for wages, salary, piece rate, commission, tips, or payments 'in kind,' for example, food or lodging received as payment for work performed	3		0	0	0	0	0	0	0	0	0	0	0	0	0	2	2	2
1	21124640	ABS		0.924649		2135.15		711.717	(13) Birmingham-Hoover, Alabama	2	1	1	0	0	2	2	2	1	1	1	1	0	1	(1) Yes	(0) No	(0) No	(0) No	5	(3) Moderately likely	1	(3) No, I did not work for pay last week.		(3) I was laid-off temporarily or furloughed	0	0	0	0	0	1	1	0	0	0	0	0	1	2	2	2
1	21124660	ABS		0.365596		1157.51		385.837	(15) Cleveland-Elyria, Ohio	2	4	4	2	2	2	2	1	1	1	1	0	1	1	(0) No	(0) No	(0) No	(0) No	3	(3) Moderately likely	0	(1) Yes, I worked for someone else for wages, salary, piece rate, commission, tips, or payments 'in kind,' for example, food or lodging received as payment for work performed	40		0	0		0	0	0	0	0	0	0	0	0	0	2	2	2
1	21125250	ABS		0.298925		598.363		199.454	(7) Montana	1	2	2	2	2	2	2	1	1	1	1	0	1	1	(0) No	(0) No	(0) No	(0) No	5	(5) Not likely at all	0	(3) No, I did not work for pay last week.		(2) I am retired	0	0	0	0	0	0	0	0	0	0	0	0	0	2	2	2
1	21127137	ABS		0.737428		11712		3904	(14) Chicago-Naperville-Elgin, Illinois-Indiana-Wisconsin	2	2	2	1	1	2	2	1	1	2	2	1	1	1	(0) No	(0) No	(0) No	(0) No	3	(3) Moderately likely	0	(2) Yes, I worked as self-employed in my own business, professional practice, or farm			0	0	0	0	0	0	1	0	0	0	0	0	0	2	2	2
1	21127699	ABS		1.62322		3748.26		1249.42	(13) Birmingham-Hoover, Alabama	2	4	4	0	0	2	2	1	1	1	1	1	1	1	(0) No	(0) No	(0) No	(0) No	1	(1) Extremely likely	1	(2) Yes, I worked as self-employed in my own business, professional practice, or farm			0	0	0	0	0	0	0	0	0	0	0	0	0	2	2	1
1	21131557	ABS		1.21901		12705.1		4235.02	(2) Colorado	1	2	3	0	1	2	2	1	1	1	1	1	1	1	(0) No	(0) No	(0) No	(0) No	5	(4) Not too likely	0	(3) No, I did not work for pay last week.		(1) I do not want to be employed at this time		0	0	0	0	0	1		0	0	0	0	0	2	2	2
1	21133214	ABS		0.389386		13133.6		4377.85	(8) New York	2	4	4	1	0	2	1	1	2	1	1	1	1	1	(0) No	(0) No	(0) No	(0) No	2	(1) Extremely likely	0	(1) Yes, I worked for someone else for wages, salary, piece rate, commission, tips, or payments 'in kind,' for example, food or lodging received as payment for work performed	5		0	0	0	0	0	0	1	0	0	0	0	0	1	2	2	2
1	21134229	ABS		2.68943		29040.2		9680.08	(4) Louisiana	2	1	0	0	0	2	2	1	1	4	1	1	1	1	(0) No	(0) No	(0) No	(0) No	1	(1) Extremely likely	0	(3) No, I did not work for pay last week.		(1) I do not want to be employed at this time	0	0	1	0	1	0	1	0	0	0	0	0	0	2	2	1
1	21140896	ABS		0.775293		12313.4		4104.46	(14) Chicago-Naperville-Elgin, Illinois-Indiana-Wisconsin	2	2	0	0	0	2	1	3	3	2	4	1	1	1	(0) No	(0) No	(0) No	(0) No	1	(1) Extremely likely	0	(3) No, I did not work for pay last week.		(1) I do not want to be employed at this time	0	0	0	0	0	0	0	0	0	0	0	0	0	2	2	2
1	21140948	ABS		0.446487		7091.21		2363.74	(14) Chicago-Naperville-Elgin, Illinois-Indiana-Wisconsin	0	3	4	0	0	2	2	1	1	1	1	1	1	1	(0) No	(0) No	(0) No	(0) No	4	(4) Not too likely	0	(3) No, I did not work for pay last week.		(2) I am retired	0	0	0	0	0	0	0	0	0	0	1	0	0	2	2	2
1	21141337	ABS		0.24299		1893.39		631.131	(9) Oregon	2	2	0	0	1	2	2	2	2	1	1	1	1	1	(1) Yes	(0) No	(0) No	(0) No	1	(1) Extremely likely	0	(3) No, I did not work for pay last week.		(2) I am retired	0	1	1	0	0	0	1	0	0	0	0	0	1	2	2	2
1	21142200	ABS		0.563234		19666.9		6555.65	(3) Florida	2	2	2	0	0	2	2	2	1	1	1	1	1	1	(0) No	(0) No	(0) No	(0) No	1	(3) Moderately likely	0	(3) No, I did not work for pay last week.		(1) I do not want to be employed at this time	0	0	0	0	0	0	1	0	0	0	0	0	0	2	2	2
1	21143189	ABS		0.270248		4292.14		1430.71	(14) Chicago-Naperville-Elgin, Illinois-Indiana-Wisconsin	1	3	4	1	1	2	2	1	1	1	1	1	1	1	(0) No	(0) No	(0) No	(0) No	5	(5) Not likely at all	0	(3) No, I did not work for pay last week.		(1) I do not want to be employed at this time	0	0	0	0	0	0	0	0	0	0	0	0	0	2	2	2
1	21147146	ABS		1.60099		53999.7		17999.9	(8) New York	3	1	1	0	0	2	2	4	4	4	4	1	1	1	(0) No	(0) No	(0) No	(0) No	2	(3) Moderately likely	0	(3) No, I did not work for pay last week.		(98) SKIPPED ON WEB	1	1	1	0		1	1		0	0	0	1	1	2	2	2
1	21147437	ABS		0.560192		4365.05		1455.02	(9) Oregon	2	3	2	2	3	2	1	2	2	2	1	1	1	1	(0) No	(0) No	(0) No	(0) No	1	(1) Extremely likely	1	(1) Yes, I worked for someone else for wages, salary, piece rate, commission, tips, or payments 'in kind,' for example, food or lodging received as payment for work performed	35		0	1	0	0	0	0	1	0	0	0	0	0	0	2	2	2
1	21147902	ABS		0.205856		10201.1		3400.38	(1) California	1	2	1	1	0	2	1	1	2	1	1	1	1	1	(0) No	(0) No	(0) No	(0) No	2	(2) Very likely	0	(2) Yes, I worked as self-employed in my own business, professional practice, or farm			0	1	0	0	0	0		0	0	0	0	0		2	2	2
1	21148361	ABS		0.345252		12055.5		4018.49	(3) Florida	1	1	1	0	1	1	1	1	1	1	2	1	1	1	(0) No	(0) No	(0) No	(0) No	1	(1) Extremely likely	0	(1) Yes, I worked for someone else for wages, salary, piece rate, commission, tips, or payments 'in kind,' for example, food or lodging received as payment for work performed	40		0	0	0	0	0	0	0	0	0	0	0	0	0	2	2	2
1	21150432	ABS		0.287487		2996.32		998.773	(2) Colorado	2	3	3	1	1	2	2	1	1	1	1	1	1	1	(0) No	(0) No	(0) No	(0) No	2	(2) Very likely	1	(1) Yes, I worked for someone else for wages, salary, piece rate, commission, tips, or payments 'in kind,' for example, food or lodging received as payment for work performed	20		1	0	0	0	0	0	0	0	0	0	0	0	1	2	2	2
1	21150572	ABS		0.310527		717.053		239.018	(13) Birmingham-Hoover, Alabama	1	1	0	0	0	2	1	2	2	2	2	1	1	1	(0) No	(0) No	(0) No	(0) No	1	(1) Extremely likely	0	(3) No, I did not work for pay last week.		(3) I was laid-off temporarily or furloughed	0	0	0	0	0	0	0	0	0	0	0	0	0	2	2	2
1	21151163	ABS		3.92081		16339.8		5446.6	(16) Columbus, Ohio	1	1	1	0	0	2	2	1	1	1	1	1	1	1	(0) No	(0) No	(0) No	(0) No	2	(2) Very likely	1	(3) No, I did not work for pay last week.		(8) I was unemployed and looking for work starting before March 1, 2020 when COVID-19 began spreading in the United States	0	0	0	0	0	0	0	0	0	0	0	0	1	2	2	2
1	21151331	ABS		0.830231		8964.78		2988.26	(4) Louisiana	2	1	1	0	0	2	2	4	4	4	4	1	1	0	(0) No	(0) No	(0) No	(0) No	1	(1) Extremely likely	0	(1) Yes, I worked for someone else for wages, salary, piece rate, commission, tips, or payments 'in kind,' for example, food or lodging received as payment for work performed	20		0	0	0	0	0	0	0	0	0	0	0	0	0	2	2	2
1	21152414	ABS		0.460303		1062.91		354.302	(13) Birmingham-Hoover, Alabama	1	0	1	1	1	2	2	2	2	1	1	1	1	1	(1) Yes	(0) No	(0) No	(0) No	4	(5) Not likely at all	1	(1) Yes, I worked for someone else for wages, salary, piece rate, commission, tips, or payments 'in kind,' for example, food or lodging received as payment for work performed	40		0	0	0	1	0	0	1	0	0	0	0	0	0	2	2	2
1	21154131	ABS		0.213822		7466.22		2488.74	(3) Florida	1	2	1	0	0	2	2	1	1	1	1	1	1	1	(0) No	(0) No	(0) No	(0) No	2	(2) Very likely	0	(3) No, I did not work for pay last week.		(2) I am retired	0	0	0		1	0	0	0	0	0	1	0	0	2	2	2
1	21155173	ABS		0.298024		3693.81		1231.27	(11) Atlanta-Sandy Springs-Alpharetta, Georgia	1	1	2	0	1	1	2	4	4	4	4	1	1	1	(0) No	(0) No	(0) No	(0) No	2	(1) Extremely likely	1	(1) Yes, I worked for someone else for wages, salary, piece rate, commission, tips, or payments 'in kind,' for example, food or lodging received as payment for work performed	50		0	0	0	0	0	0	1	1	0	0	0	0	1	2	2	2
1	21155301	ABS		0.471953		4918.9		1639.63	(2) Colorado	2	3	3	1	1	2	2	1	1	4	1	0	1	1	(0) No	(0) No	(0) No	(0) No	1	(1) Extremely likely	0	(1) Yes, I worked for someone else for wages, salary, piece rate, commission, tips, or payments 'in kind,' for example, food or lodging received as payment for work performed	40		0	0	0	0	0	0	0	0	0	0	0	0	0	2	2	2
1	21155410	ABS		0.404916		4422.12		1474.04	(5) Minnesota	2	2	1	0	1	2	2	1	1	2	1	1	1	1	(0) No	(0) No	(0) No	(0) No	2	(1) Extremely likely	0	(2) Yes, I worked as self-employed in my own business, professional practice, or farm			0	0	0	0	0	0	1	0	0	0	0	0	1	2	2	2
1	21155898	ABS		1.35395		67094.5		22364.8	(1) California	2	2	1	1	1	2	2	3	3	4	1	1	1	0	(0) No	(0) No	(0) No	(0) No	1	(1) Extremely likely	1	(1) Yes, I worked for someone else for wages, salary, piece rate, commission, tips, or payments 'in kind,' for example, food or lodging received as payment for work performed	40		0	0	0	0	0	0	1	1	0	0	0	0	1	2	2	2
1	21159424	ABS		0.385749		4212.79		1404.26	(5) Minnesota	2	3	3	2	2	2	2	1	2	2	2	1	1	1	(0) No	(0) No	(0) No	(0) No	2	(2) Very likely	1	(3) No, I did not work for pay last week.		(2) I am retired	0	1	0	1	0	0	0	0	0	0	1	0		2	2	2
1	21159954	ABS		0.750597		1733.24		577.746	(13) Birmingham-Hoover, Alabama	1	4	3	0	2	2	2	1	1	1	1	1	1	1	(0) No	(0) No	(0) No	(0) No	1	(1) Extremely likely	0	(3) No, I did not work for pay last week.		(2) I am retired	1	1	0	1	1		1	0	0	0	1	0	0	2	2	2
1	21160268	ABS		2.19352		6944.91		2314.97	(15) Cleveland-Elyria, Ohio	2	4	2	0	0	2	2	1	3	1	2	0	0	1	(0) No	(0) No	(0) No	(0) No	1	(1) Extremely likely	0	(3) No, I did not work for pay last week.		(2) I am retired	0	1	0		0	0	0	0	0	0	0	0	1	2	2	2
1	21160604	ABS		0.360497		721.613		240.538	(7) Montana	1	1	0	1	1	2	1	2	1	1	1	1	1	1	(0) No	(0) No	(0) No	(0) No	3	(3) Moderately likely	0	(1) Yes, I worked for someone else for wages, salary, piece rate, commission, tips, or payments 'in kind,' for example, food or lodging received as payment for work performed	55		0	0	0	1		0	1	0	0	0	0	0	0	2	2	2
1	21163558	ABS		1.21361		5613.48		1871.16	(18) Pittsburgh, Pennsylvania	2	1	1	0	0	2	2	2	2	2	3	1	1	0	(0) No	(0) No	(0) No	(0) No	3	(3) Moderately likely	1	(1) Yes, I worked for someone else for wages, salary, piece rate, commission, tips, or payments 'in kind,' for example, food or lodging received as payment for work performed	20		0	0	0	1	0	0	1	1	0	0	0	1	1	2	2	2
1	21163655	ABS		0.685442		8495.6		2831.87	(11) Atlanta-Sandy Springs-Alpharetta, Georgia	1	2	2	1	1	2	1	2	1	1	2	0	1	1	(0) No	(0) No	(0) No	(0) No	3	(2) Very likely	1	(1) Yes, I worked for someone else for wages, salary, piece rate, commission, tips, or payments 'in kind,' for example, food or lodging received as payment for work performed	16		0	0	0	0	0	0	1	0	0	0	0	0	0	2	2	2
1	21164948	ABS		0.439026		4794.64		1598.21	(5) Minnesota	2	1	1	0	0	2	1	2	1	2	1	1	1	1	(0) No	(0) No	(0) No	(0) No	2	(1) Extremely likely	0	(1) Yes, I worked for someone else for wages, salary, piece rate, commission, tips, or payments 'in kind,' for example, food or lodging received as payment for work performed	36		0	0	0	0	0	0	0	0	0	0	0	0	0	2	2	2
1	21166805	ABS		0.304959		3330.48		1110.16	(5) Minnesota	2	2	2	0	0	2	2	2	1	1	1	1	1	1	(0) No	(0) No	(0) No	(0) No	1	(1) Extremely likely	0	(3) No, I did not work for pay last week.		(3) I was laid-off temporarily or furloughed	0	1	0	1	0	1	1	1	0	0	0	0	1	2	2	2
1	21168021	ABS		0.541233		5640.97		1880.32	(2) Colorado	1	2	2	1	1	2	2	1	4	4	3	1	1	1	(0) No	(0) No	(0) No	(0) No	2	(2) Very likely	0	(1) Yes, I worked for someone else for wages, salary, piece rate, commission, tips, or payments 'in kind,' for example, food or lodging received as payment for work performed	30		0	0	0	0	0	0	0	0	0	0	0	0	0	2		2
1	21169593	ABS		0.669794		5219.08		1739.69	(9) Oregon	2	4	4	0	1	2	1	3	2	1	1	1	1	1	(0) No	(0) No	(0) No	(0) No	1	(1) Extremely likely	1	(1) Yes, I worked for someone else for wages, salary, piece rate, commission, tips, or payments 'in kind,' for example, food or lodging received as payment for work performed	40		0	0	0	0	0	0	0	0	0	0	0	0	1	2	2	2
1	21170296	ABS		0.278118		1159.04		386.347	(16) Columbus, Ohio	1	1	1	1	1	2	2	3	2	2	2	1	1	1	(0) No	(0) No	(0) No	(0) No	1	(1) Extremely likely	1	(1) Yes, I worked for someone else for wages, salary, piece rate, commission, tips, or payments 'in kind,' for example, food or lodging received as payment for work performed	40			1	0	0	0	0	0	1	0	0	0	0	1	2	2	2
1	21173581	ABS		0.493543		2056.82		685.605	(16) Columbus, Ohio	2	2	2	0	0	2	1	1	1	2	1	0	1	1	(0) No	(0) No	(0) No	(0) No	1	(1) Extremely likely	1	(3) No, I did not work for pay last week.		(1) I do not want to be employed at this time	0	0	0	0	0	0	0	0	0	0	0	0	0	2	2	2
1	21175248	ABS		0.855502		9343		3114.33	(5) Minnesota	2	4	4	0	0	2	1	4	4	4	4	1	1	1	(1) Yes	(0) No	(0) No	(0) No	3	(2) Very likely	1	(1) Yes, I worked for someone else for wages, salary, piece rate, commission, tips, or payments 'in kind,' for example, food or lodging received as payment for work performed	40		0	0	0	0	0	0	0	1	0	0	0	0	0	2	2	2
1	21177610	ABS		0.286723		1326.22		442.073	(18) Pittsburgh, Pennsylvania	2	2	2	1	3	2	1	1	2	1	2	1	1	1	(0) No	(0) No	(0) No	(0) No	2	(1) Extremely likely	0	(1) Yes, I worked for someone else for wages, salary, piece rate, commission, tips, or payments 'in kind,' for example, food or lodging received as payment for work performed	65		0	1	0	0	0	0	1	0	0	0	0	1	1	2	2	2
1	21179183	ABS		0.43579		1379.75		459.917	(15) Cleveland-Elyria, Ohio	0	1	1	2	2	2	1	2	1	2	3	1	1	1	(0) No	(0) No	(0) No	(0) No	1	(1) Extremely likely	0	(99) REFUSED			1	1	0	0	0	0	0	0	0	0	0	0	0	2	2	2
1	21181308	ABS		0.314953		3282.58		1094.19	(2) Colorado	0	2	2	1	2	2	1	2	1	1	1	1	1	1	(0) No	(0) No	(0) No	(0) No	3	(3) Moderately likely	0	(3) No, I did not work for pay last week.		(2) I am retired	0	0	0	0	0	0	0	0	0	0	0	0	0	2	2	2
1	21181917	ABS		0.502063		24879.6		8293.21	(1) California	1	2	1	0	0	2	1	1	1	1	1	1	1	1	(0) No	(0) No	(0) No	(0) No	2	(2) Very likely	0	(1) Yes, I worked for someone else for wages, salary, piece rate, commission, tips, or payments 'in kind,' for example, food or lodging received as payment for work performed	50		0	1	0	0	0	0	0	0	0	0	0	0	0	2	2	2
1	21182737	ABS		0.403446		2154.98		718.326	(12) Baltimore-Columbia-Towson, Maryland	2	2	2	0	0	2	2	1	2	2	4	1	1	1	(0) No	(0) No	(0) No	(0) No	2	(2) Very likely	0	(1) Yes, I worked for someone else for wages, salary, piece rate, commission, tips, or payments 'in kind,' for example, food or lodging received as payment for work performed	48		0	0	0	1	0	1	1	0	0	0	0	0	1	2	2	2
1	21184277	ABS		0.680483		3147.53		1049.18	(18) Pittsburgh, Pennsylvania	2	4	3	0	0	2	2	3	3	1	4	1	1	1	(0) No	(0) No	(0) No	(0) No	3	(1) Extremely likely	0	(1) Yes, I worked for someone else for wages, salary, piece rate, commission, tips, or payments 'in kind,' for example, food or lodging received as payment for work performed	24		0	1	0	0	0	0	1	1	0	0	0	0	1	2	2	2
1	21187972	ABS		0.51289		17299.2		5766.4	(8) New York	1	2	0	0	1	2	2	2	3	3	2	1	1	1	(0) No	(0) No	(0) No	(0) No	1	(1) Extremely likely	1	(1) Yes, I worked for someone else for wages, salary, piece rate, commission, tips, or payments 'in kind,' for example, food or lodging received as payment for work performed	40		0	0	0	0	0	0	1	0	0	0	0	0	0	2	2	1
1	21196249	ABS		0.641678		2031.61		677.204	(15) Cleveland-Elyria, Ohio	1	1	1	0	1	2	2	2	2	1	1	1	1	1	(0) No	(0) No	(0) No	(0) No	2	(1) Extremely likely	0	(3) No, I did not work for pay last week.		(3) I was laid-off temporarily or furloughed	0	0	0	0	0	0	0	0	0	0	1	0	0	2	2	2
1	21197736	ABS		0.39644		4913.61		1637.87	(11) Atlanta-Sandy Springs-Alpharetta, Georgia	1	4	4	1	1	2	2	1	1	2	1	1	1	1	(0) No	(0) No	(0) No	(0) No	3	(4) Not too likely	0	(1) Yes, I worked for someone else for wages, salary, piece rate, commission, tips, or payments 'in kind,' for example, food or lodging received as payment for work performed	40		1	1	0	1	0	0	1	0	0	0		0	1	2	2	2
1	21208947	ABS		1.06461		16908.3		5636.1	(14) Chicago-Naperville-Elgin, Illinois-Indiana-Wisconsin	1	2	2	0	0	2	1	2	1	2	1	1	1	1	(0) No	(0) No	(0) No	(0) No	2	(2) Very likely	1	(1) Yes, I worked for someone else for wages, salary, piece rate, commission, tips, or payments 'in kind,' for example, food or lodging received as payment for work performed	50		0	0	0	0	0	0	0	0	0	0	0	0	0	2	2	2
1	21210283	ABS		2.86563		6617.15		2205.72	(13) Birmingham-Hoover, Alabama	1	0	0	0	0			1	1	1	2	1	1	1	(0) No	(0) No	(0) No	(0) No	1	(1) Extremely likely	0	(3) No, I did not work for pay last week.		(3) I was laid-off temporarily or furloughed	1	1	1	0	0		1	0	0	0	0	0	0	2
1	21210734	ABS		3.22846		51275.1		17091.7	(14) Chicago-Naperville-Elgin, Illinois-Indiana-Wisconsin	0	4	3	3	3	2	2	1	1	1	1	0	0	0	(0) No	(0) No	(0) No	(1) Yes	5	(5) Not likely at all	0	(3) No, I did not work for pay last week.		(77) DON'T KNOW	0	0	0	0	0	0	0	0	0	0	0	0	0	2	2	2
1	21211219	ABS		2.44232		140237		46745.7	(10) Texas	2	1	1	0	0	2	1	4	2	3	4	1	1	1	(0) No	(0) No	(0) No	(0) No	3	(3) Moderately likely	1	(1) Yes, I worked for someone else for wages, salary, piece rate, commission, tips, or payments 'in kind,' for example, food or lodging received as payment for work performed	60		0	0	0	1	0	1	1	1	0	0	0	0	1	2	2	2
1	21212986	ABS		0.197683		625.883		208.628	(15) Cleveland-Elyria, Ohio	2	0	1	0	0	1	1	4	1	1	3	1	1	1	(0) No	(0) No	(0) No	(0) No	1	(1) Extremely likely	0	(3) No, I did not work for pay last week.		(2) I am retired	0	0	0	0	0	0	0	0	0	0	1	0	0	2	2	2
1	21216971	ABS		1.02967		4291.09		1430.36	(16) Columbus, Ohio	1	0	0	0	0	2	1	3	4	4	4	1	1	1	(0) No	(0) No	(0) No	(0) No	2	(1) Extremely likely	1	(1) Yes, I worked for someone else for wages, salary, piece rate, commission, tips, or payments 'in kind,' for example, food or lodging received as payment for work performed	30		1	1	0	0	0	0	0	0	0	0	0	0	1	2	2	2
1	21217924	ABS		1.31131		4151.74		1383.91	(15) Cleveland-Elyria, Ohio	1	2	4	0	0	2	2	1	1	1	1	1	1	1	(0) No	(0) No	(0) No	(0) No	5	(4) Not too likely		(1) Yes, I worked for someone else for wages, salary, piece rate, commission, tips, or payments 'in kind,' for example, food or lodging received as payment for work performed	40		1				0	0	0	0	0	0	0	0	0	2	2	2
1	21218907	ABS		0.348395		1451.92		483.973	(16) Columbus, Ohio	1	2	2	0	0	2	2	2	1	1	2	0	1	1	(0) No	(0) No	(0) No	(0) No	2	(4) Not too likely	0	(3) No, I did not work for pay last week.		(3) I was laid-off temporarily or furloughed	0	0	0	0	0	0	0	0	0	0	0	0	0	2		2
1	21221580	ABS		0.382874		13369.2		4456.38	(3) Florida	1	2	2	1	2	2	2	2	2	1	1	0	1	1	(0) No	(0) No	(0) No	(0) No	2	(2) Very likely	1	(2) Yes, I worked as self-employed in my own business, professional practice, or farm			0	0	1	0	0	0	0	0	0	0	0	1	0	2	2	2
1	21223486	ABS		1.83871		64203.8		21401.3	(3) Florida	0	0	0	0	0	2	2	1	1	1	1	1	1	1	(0) No	(0) No	(0) No	(0) No	3	(3) Moderately likely	0	(2) Yes, I worked as self-employed in my own business, professional practice, or farm			0	0	0	0	0	0	1	0	0	0	1	1	0	2	2	2
1	21223685	ABS		0.37988		760.412		253.471	(7) Montana	3	3	4	1	0	2	2	1	1	1	1	1	1	1	(0) No	(0) No	(0) No	(0) No	1	(1) Extremely likely	1	(1) Yes, I worked for someone else for wages, salary, piece rate, commission, tips, or payments 'in kind,' for example, food or lodging received as payment for work performed	5		0	0	0	1	0	0	1	0	0	0	0	0	1	2	2	2
1	21224123	ABS		0.320845		15899.4		5299.8	(1) California	2	0	0	0	0	2	2	3	3	2	3	1	1	1	(0) No	(0) No	(0) No	(0) No	1	(1) Extremely likely	1	(3) No, I did not work for pay last week.		(2) I am retired	1	1				0		1		0		1	1	2	2	2
1	21224342	ABS		0.684248		3164.95		1054.98	(18) Pittsburgh, Pennsylvania	2	2	2	0	1	2	1	3	1	1	2	1	1	1	(0) No	(0) No	(0) No	(0) No	1	(1) Extremely likely	0	(1) Yes, I worked for someone else for wages, salary, piece rate, commission, tips, or payments 'in kind,' for example, food or lodging received as payment for work performed	40		0	0	0	0	0	0	0	0	0	0	1	0	0	2	2	2
1	21226049	ABS		1.49236		4724.96		1574.99	(15) Cleveland-Elyria, Ohio	2	2	2	0	0	2	2	1	1	1	1	1	1	1	(0) No	(0) No	(0) No	(0) No	1	(1) Extremely likely	0	(1) Yes, I worked for someone else for wages, salary, piece rate, commission, tips, or payments 'in kind,' for example, food or lodging received as payment for work performed	40		0	0	0	0	0	0	0	0	0	0	0	0	0	2	2	2
1	21227921	ABS		0.345313		3728.67		1242.89	(4) Louisiana	0	1	1	0	0	2	2		1			1	1	1	(0) No	(0) No	(0) No	(0) No	1	(2) Very likely	1	(3) No, I did not work for pay last week.		(2) I am retired	0	0	0	0	0	0	0	0	0	0	0	0	0	2	2	2
1	21228514	ABS		0.974594		10157.7		3385.88	(2) Colorado	2	3	1	2	2	2	2	4	1	3	4	1	1	1	(1) Yes	(0) No	(0) No	(0) No	1	(1) Extremely likely	0	(3) No, I did not work for pay last week.		(9) I was unemployed and looking for work starting after March 1, 2020 when COVID-19 began spreading in the United States	0	0	0	0	0	1	0	1	0	0	0	0	0	2	2	2
1	21229127	ABS		0.378087		4686.14		1562.05	(11) Atlanta-Sandy Springs-Alpharetta, Georgia	1	4	3	0	1	2	1	3	2	1	2	1	1	1	(0) No	(0) No	(0) No	(0) No	1	(1) Extremely likely	1	(1) Yes, I worked for someone else for wages, salary, piece rate, commission, tips, or payments 'in kind,' for example, food or lodging received as payment for work performed	48		0	0	0	0	0	0	0	0	0	0	0	0	0	2	2	1
1	21231778	ABS		0.228867		3127.87		1042.62	(17) Phoenix-Mesa-Chandler, Arizona	1	1	1	0	1	2	1	2	1	1	1	1	1	1	(0) No	(0) No	(0) No	(0) No	3	(3) Moderately likely	0	(3) No, I did not work for pay last week.		(2) I am retired	0	1	0	0	0	0	1	0	0	0	0	0	1	2	2	2
1	21233753	ABS		0.396407		793.494		264.498	(7) Montana	1	1	1	1	2	2	1	1	1	1	1	0	1	1	(0) No	(0) No	(0) No	(0) No	3	(3) Moderately likely	1	(3) No, I did not work for pay last week.		(1) I do not want to be employed at this time	0	0	0	0	0	0		0	0	0	0	0	0	2	2	2
1	21234005	ABS		0.291744		3040.69		1013.56	(2) Colorado	2	2	2	0	1	1	1	2	2	2	1	1	1	1	(0) No	(0) No	(0) No	(0) No	1	(1) Extremely likely	1	(3) No, I did not work for pay last week.		(2) I am retired	0	0	0	0	0	0	0	0	0	0	1	0	0	2	2	2
1	21235662	ABS		0.368754		5856.63		1952.21	(14) Chicago-Naperville-Elgin, Illinois-Indiana-Wisconsin	1	2	2	1	1	2	2	1	1	1	1	1	1	1	(0) No	(0) No	(0) No	(0) No	1	(1) Extremely likely	0	(3) No, I did not work for pay last week.		(2) I am retired	1	1	1	0	1	0	1	0	0	0	0	0	0	2	2	2
1	21236108	ABS		0.231896		2532.56		844.186	(5) Minnesota	1	1	1	0	0	1	2	3	2	2	3	1	1	1	(0) No	(0) No	(0) No	(0) No	1	(1) Extremely likely	1	(3) No, I did not work for pay last week.		(3) I was laid-off temporarily or furloughed	0	0	0	0	0	0	1	0	0	0	0	0	0	2	2	2
1	21237476	ABS		1.54801		3098.67		1032.89	(7) Montana	1	1	1	0	0	1		2		2	3	0	1	1	(0) No	(0) No	(0) No	(0) No	5	(5) Not likely at all	0	(3) No, I did not work for pay last week.		(1) I do not want to be employed at this time	0	0	0	0	0	0	0	0	0	0	0	0	0	2	2	2
1	21238182	ABS		0.583507		6300.67		2100.22	(4) Louisiana	1	4	4	1	1	2	2	1	1	1	1	1	1	1	(0) No	(0) No	(0) No	(0) No	2	(2) Very likely	0	(3) No, I did not work for pay last week.		(2) I am retired	1	1	1	0	0	0	1	0	0	0	0	0	0	2	2	2
1	21238689	ABS		0.440046		21806.4		7268.8	(1) California	1	4	3	1	2	2	2	1	1	1	1	1	1	1	(0) No	(0) No	(0) No	(0) No	2	(2) Very likely	1	(1) Yes, I worked for someone else for wages, salary, piece rate, commission, tips, or payments 'in kind,' for example, food or lodging received as payment for work performed	20		0	0	0	1	0	1	0	0	0	0	0	0	1	2	2	2
1	21245661	ABS		1.00458		3180.6		1060.2	(15) Cleveland-Elyria, Ohio	3	2	1	0	0	2	1	1	1	1	1	1	1	1	(0) No	(0) No	(0) No	(0) No	1	(1) Extremely likely	1	(3) No, I did not work for pay last week.		(2) I am retired	0	0	0	0	0	0	0	0	0	0	0	0	0	2	2	2
1	21245762	ABS		3.73442		125958		41985.9	(8) New York	1	4	4	1	1	2	2	4	2	1	1	1	1	1	(0) No	(0) No	(0) No	(0) No	3	(3) Moderately likely	0	(3) No, I did not work for pay last week.		(8) I was unemployed and looking for work starting before March 1, 2020 when COVID-19 began spreading in the United States	1	0	0	1	0	0	1	0	0	0	0	0	0	2	2	2
1	21247769	ABS		0.345317		17112.1		5704.04	(1) California	0	4	3	0	1	2	2	2	2	4	3	1	1	1	(0) No	(0) No	(0) No	(0) No	1	(1) Extremely likely		(3) No, I did not work for pay last week.		(1) I do not want to be employed at this time	0	0	0	1	0	1	1	1	0	0	0	0	0	2	2	2
1	21253240	ABS		0.289968		14369.3		4789.77	(1) California	2	1	1	1	0	2	2	3	1	3	2	1	1	1	(0) No	(0) No	(0) No	(0) No	1	(1) Extremely likely	1	(1) Yes, I worked for someone else for wages, salary, piece rate, commission, tips, or payments 'in kind,' for example, food or lodging received as payment for work performed	15		0	0	0	0	0	0	0	0	0	0	0	0	1	2	2	2
1	21253451	ABS		0.345934		1847.78		615.927	(12) Baltimore-Columbia-Towson, Maryland	2	3	3	0	1	2	2	1	1	1	1	1	1	1	(0) No	(0) No	(0) No	(0) No	1	(1) Extremely likely	0	(3) No, I did not work for pay last week.		(3) I was laid-off temporarily or furloughed	0	0	0	0	0	0	0	0	0	0	0	0	0	2	2	2
1	21255077	ABS		0.304651		17492.9		5830.97	(10) Texas	1	0	2	0	1	2	2	1	1	1	1	1	1	1	(0) No	(0) No	(0) No	(0) No	1	(1) Extremely likely	0	(1) Yes, I worked for someone else for wages, salary, piece rate, commission, tips, or payments 'in kind,' for example, food or lodging received as payment for work performed	8		0	0	0	0	0	0	1	0	0	0	0	0	0	2	2	2
1	21260161	ABS		3.42636		14279.2		4759.73	(16) Columbus, Ohio	1	1	1	0	0	2	2	1	1	1	1	0	1	1	(0) No	(0) No	(0) No	(0) No	4	(2) Very likely	0	(3) No, I did not work for pay last week.		(8) I was unemployed and looking for work starting before March 1, 2020 when COVID-19 began spreading in the United States	0	0	0	0	0	0	0	0	0	0	0	0	0	2	2	2
1	21260362	ABS		0.367241		848.014		282.671	(13) Birmingham-Hoover, Alabama	2	2	2	1	2	2	2	1	1	1	1	1	1	1	(0) No	(0) No	(0) No	(0) No	1	(1) Extremely likely	0	(1) Yes, I worked for someone else for wages, salary, piece rate, commission, tips, or payments 'in kind,' for example, food or lodging received as payment for work performed	45		0	0	0	0	0	0	0	0	0	0	0	0	1	2	2	2
1	21260849	ABS		0.357554		2786.08		928.694	(9) Oregon	3	2	1	0	0	1	1	1	1	1	1	1	1	1	(0) No	(0) No	(0) No	(0) No	3	(1) Extremely likely	0	(3) No, I did not work for pay last week.		(2) I am retired	1	0	0	1	0	0	1	0	0	0	0	0	1	2	2	2
1	21260920	ABS		0.650763		3010.06		1003.35	(18) Pittsburgh, Pennsylvania	2	1	0	0	0	2	1	2	3	1	1	1	1	1	(0) No	(0) No	(0) No	(0) No	1	(1) Extremely likely	1	(2) Yes, I worked as self-employed in my own business, professional practice, or farm			0	0	0	0	0	0	0	0	0	0	0	0	0	2	2	2
1	21261045	ABS		0.452721		2094.03		698.011	(18) Pittsburgh, Pennsylvania	1	2	2	0	0	2	2	2	1	1	3	0	1	1	(0) No	(0) No	(0) No	(0) No	1	(4) Not too likely	0	(3) No, I did not work for pay last week.		(2) I am retired	0	1	1	0	0	1	1	0	0	0	1	0	0	2	2	2
1	21262941	ABS		2.28195		10555		3518.33	(18) Pittsburgh, Pennsylvania	1	2	2	0	1	2	1	1	3	1	1	1	1	1	(0) No	(0) No	(0) No	(0) No	1	(1) Extremely likely	1	(98) SKIPPED ON WEB			0	0	0	0	0	0	1	0	0	0	0	0	0	2	2	2
1	21265341	ABS		3.42875		119725		39908.3	(3) Florida	1	4	4	0	1	2	2	2	4	3	4	1	1	1	(1) Yes	(0) No	(0) No	(0) No	1	(1) Extremely likely	0	(3) No, I did not work for pay last week.		(2) I am retired	1	1	1	0	0	1	1	0	0	0	0	0	1	2	2	2
1	21266294	ABS		0.454859		2429.6		809.866	(12) Baltimore-Columbia-Towson, Maryland	3	2	3	0	0	2	2	1	1	1	1	1	1	1	(0) No	(0) No	(0) No	(0) No	1	(1) Extremely likely	0	(1) Yes, I worked for someone else for wages, salary, piece rate, commission, tips, or payments 'in kind,' for example, food or lodging received as payment for work performed	45		0	1	0	0	0	0	1	0	0	0	0	0	1	2	2
1	21268341	ABS		0.771854		8044.6		2681.53	(2) Colorado	1	1	1	0	0	1	1	1	1	1	1	1	1	1	(0) No	(0) No	(0) No	(0) No	1	(1) Extremely likely	0	(3) No, I did not work for pay last week.		(2) I am retired	0	0	0	0	0	0	0	0	0	0	0	0	0	2	2	2
1	21269373	ABS		0.907794		9461.42		3153.81	(2) Colorado	2	1	1	1	1	2	2	1	1	1	1	1	1	1	(0) No	(0) No	(0) No	(0) No	2	(2) Very likely	1	(3) No, I did not work for pay last week.		(2) I am retired	1	1	1	0	0	0	1	0	0	0	0	0	1	2	2	2
1	21271105	ABS		0.950427		10379.7		3459.89	(5) Minnesota	1	2	1	0	0	2	1	2	2	1	3	1	1	1	(0) No	(0) No	(0) No	(0) No	1	(1) Extremely likely	0	(1) Yes, I worked for someone else for wages, salary, piece rate, commission, tips, or payments 'in kind,' for example, food or lodging received as payment for work performed	55		0	0	0	0	0	0	1	0	0	0	0	0	0	2	2	2
1	21272521	ABS		2.45061		33491.8		11163.9	(17) Phoenix-Mesa-Chandler, Arizona	1	2	2	0	1	2	2	1	2	1	1	1	1	1	(0) No	(0) No	(0) No	(0) No	3	(3) Moderately likely	0	(3) No, I did not work for pay last week.		(2) I am retired	0	0	0	0	0	0	1	0	0	0	1	0	0	2	2	2
1	21272681	ABS		0.31721		1694.36		564.786	(12) Baltimore-Columbia-Towson, Maryland	1	2	2	0	0	2	1	1	1	1	1	1	1	1	(0) No	(0) No	(0) No	(0) No	1	(1) Extremely likely	0	(3) No, I did not work for pay last week.		(2) I am retired	0	0	0	0	0	0	1	0	0	0	0	0	0	2	2	2
1	21273071	ABS		0.189633		2591.67		863.889	(17) Phoenix-Mesa-Chandler, Arizona	1	2	3	0	1	2	2	1	1	1	1	1	1	1	(0) No	(0) No	(0) No	(0) No	3	(2) Very likely	0	(1) Yes, I worked for someone else for wages, salary, piece rate, commission, tips, or payments 'in kind,' for example, food or lodging received as payment for work performed	40		0	0	0	1	0	0	1	0	0	0	0	0	0	2	2	2
1	21273376	ABS		0.423324		977.517		325.839	(13) Birmingham-Hoover, Alabama	2	1	4	0	0	2	1	3	3	3	4	1	1	1	(1) Yes	(0) No	(0) No	(0) No	2	(1) Extremely likely	0	(1) Yes, I worked for someone else for wages, salary, piece rate, commission, tips, or payments 'in kind,' for example, food or lodging received as payment for work performed	20		0	1	0	0	0	0	0	1	0	0	0	0	1	2	2	2
1	21273923	ABS		0.529974		1060.86		353.619	(7) Montana	0	4	3	0	0	1	1	1	1	1	1	0	1	1	(0) No	(0) No	(0) No	(0) No	5	(4) Not too likely	0	(1) Yes, I worked for someone else for wages, salary, piece rate, commission, tips, or payments 'in kind,' for example, food or lodging received as payment for work performed	40		0	1	1	0	0	0	1	0	0	0	0	0	0	2	2	2
1	21274925	ABS		1.14039		6091.32		2030.44	(12) Baltimore-Columbia-Towson, Maryland	1	3	1	0	0	2	2	3	4	2	2	1	1	1	(0) No	(0) No	(0) No	(0) No	2	(1) Extremely likely	1	(3) No, I did not work for pay last week.		(8) I was unemployed and looking for work starting before March 1, 2020 when COVID-19 began spreading in the United States	0	0	0	0	0	0	0	1	0	0	0		1	2	2	2
1	21276970	ABS		1.97343		20568		6856	(2) Colorado	3	4	4	0	0	2	2	4	4	4	4	0	1	1	(1) Yes	(0) No	(0) No	(0) No	2	(2) Very likely	1	(1) Yes, I worked for someone else for wages, salary, piece rate, commission, tips, or payments 'in kind,' for example, food or lodging received as payment for work performed	40		0	0	0	0	0	0	0	1	0	0	0	0	0	2	2	2
1	21277121	ABS		0.44149		883.737		294.579	(7) Montana	0	2	2	0	0	1	1	1	1	1	1	1	1	1	(0) No	(0) No	(0) No	(0) No	1	(3) Moderately likely	1	(3) No, I did not work for pay last week.		(2) I am retired	0	0	0	0	0	0	0	0	0	0	0	0	0	2	2	2
1	21277264	ABS		2.21633		24204.8		8068.25	(5) Minnesota	1	2	2	1	1	2	1	2	2	2	2	0	1	1	(0) No	(0) No	(0) No	(0) No	1	(1) Extremely likely	0	(3) No, I did not work for pay last week.		(2) I am retired	1	1	0	0	0	1	0	0	0	0	0	0	1	2	2	2
1	21280454	ABS		0.729771		1460.79		486.931	(7) Montana	0	2	2	1	1	1	1	1	1	1	2	1	1	1	(0) No	(0) No	(0) No	(0) No	1	(1) Extremely likely	1	(2) Yes, I worked as self-employed in my own business, professional practice, or farm			0	0	0	0	0	0	0	0	0	0	1	0	0	2	2	2
1	21281208	ABS		1.04105		14227.7		4742.58	(17) Phoenix-Mesa-Chandler, Arizona	2	2	2	0	0	2	2	1	1	1	1	1	1	0	(0) No	(0) No	(0) No	(0) No	2	(1) Extremely likely	0	(1) Yes, I worked for someone else for wages, salary, piece rate, commission, tips, or payments 'in kind,' for example, food or lodging received as payment for work performed	32		0	0	0	0	0	0	0	0	0	0	0	0	0	2	2	2
1	21282590	ABS		0.435948		21603.3		7201.1	(1) California	2	4	3	0	0	2	2	2	1	2	1	1	1	1	(1) Yes	(0) No	(0) No	(0) No	1	(1) Extremely likely	0	(1) Yes, I worked for someone else for wages, salary, piece rate, commission, tips, or payments 'in kind,' for example, food or lodging received as payment for work performed	55		0	0	0	0	0	1	1	0		0			0	2	2
1	21284442	ABS		0.25424		2649.8		883.268	(2) Colorado	1	1	1	0	1	2	1	1	1	1	1	1	1	1	(0) No	(0) No	(0) No	(0) No	3	(3) Moderately likely	0	(1) Yes, I worked for someone else for wages, salary, piece rate, commission, tips, or payments 'in kind,' for example, food or lodging received as payment for work performed	40		0	0	0	0	0	0	0	0	0	0	0	0	0	2	2	2
1	21285775	ABS		1.16408		40647.2		13549.1	(3) Florida	2	2	1	0	1	2	2	1	1	1	1	1	1	1	(0) No	(0) No	(0) No	(0) No	2	(1) Extremely likely	0	(1) Yes, I worked for someone else for wages, salary, piece rate, commission, tips, or payments 'in kind,' for example, food or lodging received as payment for work performed	50		0	0	0	0	0	0	1	0	0	0	0	0	0	2	2	2
1	21286714	ABS		0.347349		4305.17		1435.06	(11) Atlanta-Sandy Springs-Alpharetta, Georgia	1	1	2	0	1	2	1	1	1	3	1	1	1	1	(0) No	(0) No	(0) No	(0) No	1	(1) Extremely likely	0	(1) Yes, I worked for someone else for wages, salary, piece rate, commission, tips, or payments 'in kind,' for example, food or lodging received as payment for work performed	40		0	0	0	0	0	0	0	0	0	0	1	0	0	2	2	2
1	21287926	ABS		0.666969		6951.44		2317.15	(2) Colorado	1	1	1	0	0	2	2	3	2	2	2	1	1	1	(1) Yes	(0) No	(0) No	(0) No	1	(1) Extremely likely	1	(1) Yes, I worked for someone else for wages, salary, piece rate, commission, tips, or payments 'in kind,' for example, food or lodging received as payment for work performed	5		0	0	0		0	0	0	1	0	0	0	0	0	2	2	2
1	21294149	ABS		0.126881		4430.41		1476.8	(3) Florida	2	1	1	1	1	2	2	1	1	1	1	1	1	1	(0) No	(0) No	(0) No	(0) No	2	(2) Very likely	1	(3) No, I did not work for pay last week.		(2) I am retired	0	0	1	0	0	0	1	0	0	0	0	0	0	2	2	2
1	21296486	ABS		3.26026		35605.6		11868.5	(5) Minnesota	2	4	3			1		3	3	4	2	0	0	0	(1) Yes	(0) No	(0) No	(0) No	3	(2) Very likely	0	(3) No, I did not work for pay last week.		(8) I was unemployed and looking for work starting before March 1, 2020 when COVID-19 began spreading in the United States	0	1			0	0	0	1		0	0		0	2	2	2
1	21300192	ABS		0.360841		20719.4		6906.45	(10) Texas	0	3	3	0	0	2	2	1	1	1	1	0	0	1	(0) No	(0) No	(0) No	(0) No	5	(5) Not likely at all	0	(3) No, I did not work for pay last week.		(2) I am retired		1	1		0	0	0	0	0	0	0	0	0	2	2	2
1	21300338	ABS		2.4388		4881.79		1627.26	(7) Montana	1	0	0	1	1	1	1	2	2	1	2	1	1	1	(0) No	(0) No	(0) No	(0) No	4	(3) Moderately likely	0	(3) No, I did not work for pay last week.		(2) I am retired	1	1	0	0	0	0	0	0	0	0	1		0	2	2	2
1	21300866	ABS		0.44149		883.737		294.579	(7) Montana	2	2	1	1	1	2	2	1	2	1	1	1	1	1	(0) No	(0) No	(0) No	(0) No	5	(5) Not likely at all	0	(3) No, I did not work for pay last week.		(2) I am retired	0	0	0	0	0	0	1	0	0	0	1	1	0	2	2	2
1	21302219	ABS		0.367948		21127.5		7042.49	(10) Texas	3		2	0	1	2	2	1	4	1	1	1	1	1	(0) No	(0) No	(0) No	(0) No	3	(3) Moderately likely	0	(3) No, I did not work for pay last week.		(2) I am retired	0	0	0	0	0	0	1	0	0	0	0	1	0	2	2
1	21303885	ABS		0.39588		1649.81		549.937	(16) Columbus, Ohio	1	2	1	1	2	1	1	1	1	1	1	0	1	1	(0) No	(0) No	(0) No	(0) No	4	(3) Moderately likely	1	(1) Yes, I worked for someone else for wages, salary, piece rate, commission, tips, or payments 'in kind,' for example, food or lodging received as payment for work performed	40		0	0	0	0	0	0	0	0	0	0	0	0	0	2	2	2
1	21304589	ABS		1.18333		58639.5		19546.5	(1) California	1	2	3	1	2	2	2	3	1	1	1	1	1	1	(0) No	(0) No	(0) No	(0) No	5	(5) Not likely at all	1	(1) Yes, I worked for someone else for wages, salary, piece rate, commission, tips, or payments 'in kind,' for example, food or lodging received as payment for work performed	40		0	0	0	0	0	0	1	0	0	0	0	0	0	2	2	2
1	21305086	ABS		2.08887		119942		39980.7	(10) Texas	3	1	0	1	1	2	2	1	1	1	1	0	1	1	(0) No	(0) No	(0) No	(0) No	2	(4) Not too likely	0	(3) No, I did not work for pay last week.		(2) I am retired	0	1	0	0	1	0	0	0	0	0	0	0	0	2	2	2
1	21306996	ABS		0.59373		9429.75		3143.25	(14) Chicago-Naperville-Elgin, Illinois-Indiana-Wisconsin	1	4	4	0	0	2	2	1	1	1	1	1	1	1	(0) No	(0) No	(0) No	(0) No	1	(1) Extremely likely	0	(3) No, I did not work for pay last week.		(2) I am retired	0	0	0	0	0	0	0	0	0	0	0	0	0	2	2	2
1	21308085	ABS		0.465572		3627.77		1209.26	(9) Oregon	2	1	2	0	1	2	1	4	3	3	3	1	1	1	(0) No	(0) No	(0) No	(0) No	1	(1) Extremely likely	1	(1) Yes, I worked for someone else for wages, salary, piece rate, commission, tips, or payments 'in kind,' for example, food or lodging received as payment for work performed	20		0	1	0	0	0	0	1	0	0	0	0	0	1	2	2	2
1	21310891	ABS		0.533239		5557.65		1852.55	(2) Colorado	1	3	3	0	1	2	1	2	1	4	3	1	1	1	(0) No	(0) No	(0) No	(0) No	2	(2) Very likely	0	(1) Yes, I worked for someone else for wages, salary, piece rate, commission, tips, or payments 'in kind,' for example, food or lodging received as payment for work performed	6		0	1	0	0	0	0	0	1	0	0	0	0	1	2	2	2
1	21313006	ABS		0.753152		2384.55		794.85	(15) Cleveland-Elyria, Ohio	1	1	2	0	1	2	1	3	2	2	3	1	1	1	(0) No	(0) No	(0) No	(0) No	3	(2) Very likely	0	(1) Yes, I worked for someone else for wages, salary, piece rate, commission, tips, or payments 'in kind,' for example, food or lodging received as payment for work performed	40		0	0	0	0	0	0	1	0	0	0	0	0	0	2	2	2
1	21313915	ABS		2.04195		22048.9		7349.62	(4) Louisiana	1	0	0	1	1	2	2	1	1	1	1	1	1	1	(0) No	(0) No	(0) No	(0) No	3	(2) Very likely	1	(3) No, I did not work for pay last week.		(2) I am retired	0	0	0	0	0	0	1	0	0	0	0	0	0	2	2	2
1	21317688	ABS		0.491056		2271.35		757.117	(18) Pittsburgh, Pennsylvania	1	2	2	1	2	2	1	4	4	3	4	1	1	1	(0) No	(0) No	(0) No	(0) No	1	(1) Extremely likely	1	(3) No, I did not work for pay last week.		(2) I am retired	0	0	0	0		1	1	1	0	0	0	1	0	2		2
1	21317860	ABS		0.242909		3010.7		1003.57	(11) Atlanta-Sandy Springs-Alpharetta, Georgia	0	2	2	0	0	2	2	1	1	1	1	1	1	1	(0) No	(0) No	(0) No	(0) No	3	(2) Very likely	1	(3) No, I did not work for pay last week.		(2) I am retired	0	0	0	0	0	0	0	0	0	0	1	0	0	2	2	2
1	21320802	ABS		0.509744		5504.18		1834.73	(4) Louisiana	1	4	4	0	0	2	1	1	1	1	3	1	1	1	(1) Yes	(0) No	(0) No	(0) No	1	(1) Extremely likely	1	(1) Yes, I worked for someone else for wages, salary, piece rate, commission, tips, or payments 'in kind,' for example, food or lodging received as payment for work performed	27		1	1	1	0	0	0	1	1	0	0	0	0	1	2	2	1
1	21321446	ABS		0.892099		9742.68		3247.56	(5) Minnesota	1	4	2	2	2	2	2	1	1	1	1	0	1	1	(0) No	(0) No	(0) No	(0) No	3	(3) Moderately likely	0	(1) Yes, I worked for someone else for wages, salary, piece rate, commission, tips, or payments 'in kind,' for example, food or lodging received as payment for work performed	40		0	0	0	0	0	0	0	0	0	0	0	0	0	2	2	2
1	21323517	ABS		0.685099		3659.41		1219.8	(12) Baltimore-Columbia-Towson, Maryland	0	2	2	0	0	2	2	4	4	2	4	1	1	1	(0) No	(0) No	(0) No	(0) No	1	(1) Extremely likely	0	(1) Yes, I worked for someone else for wages, salary, piece rate, commission, tips, or payments 'in kind,' for example, food or lodging received as payment for work performed	20		1	0	0	0	0	0	1	0	0	0	0	0	1	2	2	2
1	21328303	ABS		0.649569		6770.09		2256.7	(2) Colorado	1	1	1	1	1	2	2	1	1	1	2	1	1	1	(0) No	(0) No	(0) No	(0) No	1	(1) Extremely likely	0	(1) Yes, I worked for someone else for wages, salary, piece rate, commission, tips, or payments 'in kind,' for example, food or lodging received as payment for work performed	38		0	0	0	0	0	0	0	0	0	0	0	1	0	2	2	2
1	21329079	ABS		2.21152		30224.3		10074.8	(17) Phoenix-Mesa-Chandler, Arizona	2	4	2	1	2	2	2	1	2	1	1	1	1	0	(0) No	(0) No	(0) No	(0) No	1	(1) Extremely likely	0	(3) No, I did not work for pay last week.		(8) I was unemployed and looking for work starting before March 1, 2020 when COVID-19 began spreading in the United States	1	1	0	0	0	0	0	0	0	0	0	0	0	2	2	2
1	21331215	ABS		2.95987		32325		10775	(5) Minnesota	2	2	2	0	1	2	2	1	1	1	1	0	1	1	(0) No	(0) No	(0) No	(0) No	1	(1) Extremely likely	1	(1) Yes, I worked for someone else for wages, salary, piece rate, commission, tips, or payments 'in kind,' for example, food or lodging received as payment for work performed	45		0	0	0	0	0	0	1	0	0	0	0	0	1	2	2	2
1	21334627	ABS		1.92104		8885.68		2961.89	(18) Pittsburgh, Pennsylvania	1	1	1	0	0	2	2	1	1	2	1	1	1	1	(1) Yes	(0) No	(0) No	(0) No		(1) Extremely likely	0	(1) Yes, I worked for someone else for wages, salary, piece rate, commission, tips, or payments 'in kind,' for example, food or lodging received as payment for work performed	25		0	0	0	0	0	0	0	1	0	0	1	0	0	2	2	1
1	21337010	ABS		0.823347		11966.8		3988.93	(6) Missouri	1	2	2	0	0	2	2	1	1	1	2	1	1	1	(0) No	(0) No	(0) No	(0) No	2	(2) Very likely	0	(1) Yes, I worked for someone else for wages, salary, piece rate, commission, tips, or payments 'in kind,' for example, food or lodging received as payment for work performed	45		0	0	0	0	0	0	0	0	0	0	0	0	1	2	2	2
1	21338015	ABS		0.834273		2641.39		880.462	(15) Cleveland-Elyria, Ohio	2	1	1	0	1	2	2	1	1	1	1	1	1	1	(0) No	(0) No	(0) No	(0) No	3	(3) Moderately likely	0	(3) No, I did not work for pay last week.		(2) I am retired	0	0	0	0	0	0	0	1	0	0	1	0	0	2	2	2
1	21339776	ABS		1.41596		49442.4		16480.8	(3) Florida	2	1	1	0	0	2	2	1	1	1	2	1	1	1	(0) No	(0) No	(0) No	(0) No	2	(2) Very likely	0	(3) No, I did not work for pay last week.		(2) I am retired	0	1	0	0	0	0		0	0	0	0	0	0	2	2	2
1	21342375	ABS		0.759831		4058.58		1352.86	(12) Baltimore-Columbia-Towson, Maryland	2	1	1	0	0	2	2	1	1	1	1	1	1	1	(0) No	(0) No	(0) No	(0) No	1	(1) Extremely likely	0	(2) Yes, I worked as self-employed in my own business, professional practice, or farm			0	0	0	0	0	0		0	0	0	0	0	0	2	2	2
1	21346071	ABS		0.187924		9312.54		3104.18	(1) California	0	1	1	0	1	2	2	3	3	3	3	1	1	1	(0) No	(0) No	(0) No	(0) No	2	(2) Very likely	0	(3) No, I did not work for pay last week.		(2) I am retired		1	1	0	0	0	1	1	0	0	0	1	1	2	2	2
1	21347075	ABS		0.339269		5388.35		1796.12	(14) Chicago-Naperville-Elgin, Illinois-Indiana-Wisconsin	2	2	2	0	0	1	1	1	1	1	1	1	1	1	(0) No	(0) No	(0) No	(0) No	1	(1) Extremely likely	0	(3) No, I did not work for pay last week.		(2) I am retired	0	0	0	0	0	1	1	1	0	0	1	0	1	2	2	2
1	21347080	ABS		0.87509		4674.23		1558.08	(12) Baltimore-Columbia-Towson, Maryland	1	1	2	1	0	2		1	1	2	1	1	1	1	(0) No	(0) No	(0) No	(0) No	1	(1) Extremely likely	1	(2) Yes, I worked as self-employed in my own business, professional practice, or farm			0	1	0	0	0	0	0	0	0	0	0	0	0	2	2	2
1	21348069	ABS		1.14201		2637.07		879.023	(13) Birmingham-Hoover, Alabama	2	4	3	0	0	2	2	1	1	1	1	0	1	1	(0) No	(0) No	(0) No	(0) No	1	(1) Extremely likely	1	(3) No, I did not work for pay last week.		(2) I am retired	0	1	0	1	0	0		0	0	0	0	1	1	2	2	2
1	21356511	ABS		2.40688		18754.6		6251.53	(9) Oregon	1	3	3	2	3	2	2	1	1	1	1	0	0	1	(0) No	(0) No	(0) No	(0) No	4	(3) Moderately likely	1	(3) No, I did not work for pay last week.		(8) I was unemployed and looking for work starting before March 1, 2020 when COVID-19 began spreading in the United States	0	1	0	0	0	0	1	0	0	0	1	0	0	2	2	2
1	21357025	ABS		2.14708		4957.92		1652.64	(13) Birmingham-Hoover, Alabama	2	2	1	1	1	1	2	4	1	1	3	1	1	1	(0) No	(0) No	(0) No	(0) No	2	(2) Very likely	1	(3) No, I did not work for pay last week.		(7) I was not at my usual jobs because I was recovering from COVID-19 or isolating due to exposure to COVID-19	0	0	0	0	0	0	1	0	0	0	0	0	0	2	2	2
1	21359814	ABS		0.92719		2141.02		713.672	(13) Birmingham-Hoover, Alabama	2	2	2	0	0	2	2	1	3	1	1	0	1	0	(0) No	(0) No	(0) No	(0) No	1	(1) Extremely likely	0	(3) No, I did not work for pay last week.		(1) I do not want to be employed at this time	0	0	0	0	0	0	0	0	0	0	0	0	1	2	2	2
1	21364422	ABS		2.19705		4397.86		1465.95	(7) Montana	2	1	1	2	2	2	2	1	1	1	1	0	1	1	(0) No	(0) No	(0) No	(0) No	3	(4) Not too likely	0	(1) Yes, I worked for someone else for wages, salary, piece rate, commission, tips, or payments 'in kind,' for example, food or lodging received as payment for work performed	40		0	1	0	0	0	0	0	0	0	0	0	0	1	2	2	2
1	21365816	ABS		0.284466		2216.58		738.859	(9) Oregon	2	4	4	1	2	2	2	2	3	2	1	1	1	1	(0) No	(0) No	(0) No	(0) No	2	(2) Very likely	0	(1) Yes, I worked for someone else for wages, salary, piece rate, commission, tips, or payments 'in kind,' for example, food or lodging received as payment for work performed	40		0	0	0	0	0	0	1	1	0	0	0	0	1	2	2	2
1	21367657	ABS		0.442806		21943.1		7314.38	(1) California	1	4	2	0	1	1	2	1	1	2	1	1	1	1	(0) No	(0) No	(0) No	(0) No	1	(1) Extremely likely	0	(1) Yes, I worked for someone else for wages, salary, piece rate, commission, tips, or payments 'in kind,' for example, food or lodging received as payment for work performed	64		0	0	0	0	0	0	0	0	0	0	0	0	0	2		2
1	21371697	ABS		4.03508		199957		66652.5	(1) California	2	2	3	1	1	2	2	1	2	2	1	1	1	1	(1) Yes	(0) No	(0) No	(0) No	2	(2) Very likely	1	(3) No, I did not work for pay last week.		(8) I was unemployed and looking for work starting before March 1, 2020 when COVID-19 began spreading in the United States	0	0	0	0	0	0	0	0	0	0	0	0	0	2	2	2
1	21373980	ABS		0.370292		3859.34		1286.45	(2) Colorado	2	1	0	0	0	2	1	3	4	1	4	1	1	1	(0) No	(0) No	(0) No	(0) No	2	(2) Very likely	0	(1) Yes, I worked for someone else for wages, salary, piece rate, commission, tips, or payments 'in kind,' for example, food or lodging received as payment for work performed	50		0	0	0	0	0	0	0	0	0	0	0	0	1	2	2	2
1	21374727	ABS		0.678849		7075.26		2358.42	(2) Colorado	1	2	0	0	0	2	2	4	1	1	2	1	1	1	(0) No	(0) No	(0) No	(0) No	1	(1) Extremely likely	0	(98) SKIPPED ON WEB			0	0	0	0	0	0	0	0	0	0	0	0	0	2	2	2
1	21374906	ABS		0.33278		1053.61		351.205	(15) Cleveland-Elyria, Ohio	1	3	3	0	1	2	1	1	1	1	2	1	1	1	(0) No	(0) No	(0) No	(0) No	1	(1) Extremely likely	0	(3) No, I did not work for pay last week.		(2) I am retired	1	1		1	0	0	1	0	0	0	0	0	1	2	2	2
1	21375109	ABS		0.762821		9454.66		3151.55	(11) Atlanta-Sandy Springs-Alpharetta, Georgia	1	2	2	1	1	2	2	1	1	1	1	1	1	1	(0) No	(0) No	(0) No	(0) No	3	(2) Very likely	1	(3) No, I did not work for pay last week.		(2) I am retired	0	1	0	0	0	0	1	0	0	0	0	0	0	2	2	2
1	21375748	ABS		0.793164		1587.69		529.23	(7) Montana	1	0	1	0	0	2	2	2	3	2	3	0	1	1	(0) No	(0) No	(0) No	(0) No	1	(4) Not too likely	0	(3) No, I did not work for pay last week.		(3) I was laid-off temporarily or furloughed	0	0	0	0	0	0	0	1	0	0	0	0	0	2	2	2
1	21375904	ABS		3.29927		10445.8		3481.94	(15) Cleveland-Elyria, Ohio	1	4	4	2	2	2	2	1	1	1	1	0	1	1	(0) No	(0) No	(0) No	(0) No	2	(3) Moderately likely	0	(3) No, I did not work for pay last week.		(2) I am retired	0	1	1	0	1	0	1		0	0	0	0	0	2	2	2
1	21376170	ABS		0.76114		2409.84		803.281	(15) Cleveland-Elyria, Ohio	1	1	1	0	0	2	2	1	1	1	1	1	1	1	(0) No	(0) No	(0) No	(0) No	2	(3) Moderately likely	0	(3) No, I did not work for pay last week.		(2) I am retired	0	0	0	0	0	0	1	0	0	0	0	1	0	2	2	2
1	21376932	ABS		1.09301		4555.05		1518.35	(16) Columbus, Ohio	2	1	1	0	0	2	2	3	2	1	1	0	1	1	(0) No	(0) No	(0) No	(0) No	3	(1) Extremely likely	0	(1) Yes, I worked for someone else for wages, salary, piece rate, commission, tips, or payments 'in kind,' for example, food or lodging received as payment for work performed	36		0	0	0	0	0	0	1	1	0	0	0	0	1	2	2	2
1	21379056	ABS		0.435651		5953.92		1984.64	(17) Phoenix-Mesa-Chandler, Arizona	1	0	0	0	0	2	2	2	2	2	1	0	1	0	(0) No	(0) No	(0) No	(0) No	2	(2) Very likely	0	(1) Yes, I worked for someone else for wages, salary, piece rate, commission, tips, or payments 'in kind,' for example, food or lodging received as payment for work performed	32		0	0	0	0	0	0	0	0	0	0	0	0	0	2	2	2
1	21379160	ABS		2.03505		10870.1		3623.36	(12) Baltimore-Columbia-Towson, Maryland	0	2	4	1	1	2	2	4	1		1	1	1	1	(0) No	(0) No	(0) No	(0) No	5	(5) Not likely at all	0	(3) No, I did not work for pay last week.		(2) I am retired	0	0	0	1	1	0	1	1	0	0	0	0	1	2	2	2
1	21380818	ABS		0.998927		15865.2		5288.39	(14) Chicago-Naperville-Elgin, Illinois-Indiana-Wisconsin	2	1	1	0	0	2	2	1	2	2	2	1	1	1	(0) No	(0) No	(0) No	(0) No	2	(2) Very likely	0	(3) No, I did not work for pay last week.		(2) I am retired	0	1	0	0	0	0	1		0	0	0	0	1	2	2	1
1	21386932	ABS		0.369653		4037		1345.67	(5) Minnesota	2	0	0	0	0	2	2	1	2	1	1	1	1	1	(0) No	(0) No	(0) No	(0) No	3	(3) Moderately likely	0	(3) No, I did not work for pay last week.		(2) I am retired	1	1	0	0	0	0	0	0	0	0	0	0	1	2	2	2
1	21389044	ABS		0.452721		2094.03		698.011	(18) Pittsburgh, Pennsylvania	2	2	4	1	1	2	1	1	1	1	1	1	1	1	(0) No	(0) No	(0) No	(0) No	3	(3) Moderately likely	1	(3) No, I did not work for pay last week.		(2) I am retired	0	0	0	0	0	0	0	0	0	0	1	0	0	2	2	2
1	21390543	ABS		3.95295		138029		46009.6	(3) Florida	2	1	1	1	1	2	2	2	2	1	1	1	1	1	(0) No	(0) No	(0) No	(0) No	3	(3) Moderately likely	0	(3) No, I did not work for pay last week.		(2) I am retired		1			1									2	2	2
1	21398324	ABS		0.270559		9125.66		3041.89	(8) New York	1	1	1	0	0	2	1	1	1	1	2	1	1	1	(0) No	(0) No	(0) No	(0) No	1	(1) Extremely likely	0	(2) Yes, I worked as self-employed in my own business, professional practice, or farm			0	0	0	0	0	0	0	0	0	0	0	0	1	2	2	2
1	21398562	ABS		2.14682		74962.5		24987.5	(3) Florida	3	4	4	3	1			2	2	1	1	1	0	0	(1) Yes	(0) No	(0) No	(0) No	5	(5) Not likely at all	1	(2) Yes, I worked as self-employed in my own business, professional practice, or farm			0	0	0	0	0	0	1	0	0	0	0	0	0	2	2	2
1	21399761	ABS		0.287489		2996.34		998.78	(2) Colorado	3	3	3	0	0	2	2	2	1	2	1	1	1	1	(0) No	(0) No	(0) No	(0) No	1	(1) Extremely likely	0	(3) No, I did not work for pay last week.		(2) I am retired	0	0	0	0	0	0	0		0	0	1	0	0	2	2	2
1	21401482	ABS		3.1479		9966.55		3322.18	(15) Cleveland-Elyria, Ohio	2	2	1	0	0	2	1	1	1	2	4	1	1	1	(0) No	(0) No	(0) No	(0) No	1	(1) Extremely likely	1	(1) Yes, I worked for someone else for wages, salary, piece rate, commission, tips, or payments 'in kind,' for example, food or lodging received as payment for work performed	15		0	0	0	0	0	0	1	1	0	0	0	0	0	2	2	2
1	21401915	ABS		0.417364		1321.41		440.471	(15) Cleveland-Elyria, Ohio	2	2	2	0	0	2	1	1	1	2	1	1	1	1	(0) No	(0) No	(0) No	(0) No	1	(1) Extremely likely	0	(1) Yes, I worked for someone else for wages, salary, piece rate, commission, tips, or payments 'in kind,' for example, food or lodging received as payment for work performed	20		0	1	0	0	0	0	0	0	0	0	0	0	0	2	2	2
1	21401963	ABS		2.5767		28140.4		9380.12	(5) Minnesota	2	3	3	0	0	2	2	3	4	3	4	1	1	1	(0) No	(0) No	(0) No	(0) No	2	(3) Moderately likely	0	(1) Yes, I worked for someone else for wages, salary, piece rate, commission, tips, or payments 'in kind,' for example, food or lodging received as payment for work performed	10		0	0	0	0	0	0	0	0	0	0	0	0	0	2	2	2
1	21402448	ABS		0.392767		786.207		262.069	(7) Montana	2	4		0	0	2	2	3	1	1	3	1	1	1	(0) No	(0) No	(0) No	(0) No	2	(4) Not too likely	0	(1) Yes, I worked for someone else for wages, salary, piece rate, commission, tips, or payments 'in kind,' for example, food or lodging received as payment for work performed	40		0	0	0	0	0	0	0	0	0	0	0	0	0	2	2	2
1	21402874	ABS		0.300745		952.186		317.395	(15) Cleveland-Elyria, Ohio	2	3	3	0	0	2	2	1	1	1	1	1	1	1	(0) No	(0) No	(0) No	(0) No	3	(3) Moderately likely	0	(3) No, I did not work for pay last week.		(2) I am retired	0	0	0	0	0	0	0	0	0	0	0	1	1	2	2	2
1	21403448	ABS		1.26562		13666.1		4555.35	(4) Louisiana	1	1	1	1	2	2	2	1	2	2	2	0	1	1	(0) No	(0) No	(0) No	(0) No	3	(3) Moderately likely	0	(3) No, I did not work for pay last week.		(3) I was laid-off temporarily or furloughed	0	0	0	0	0	0			0	0	0	0	0	2	2
1	21410010	ABS		1.96221		10481		3493.66	(12) Baltimore-Columbia-Towson, Maryland	2	0	0	0	0	2	1	1	1	1	1	1	1	1	(0) No	(0) No	(0) No	(0) No	1	(1) Extremely likely	1	(1) Yes, I worked for someone else for wages, salary, piece rate, commission, tips, or payments 'in kind,' for example, food or lodging received as payment for work performed	40		0	0	0	0	0	1	1	0	0	0	0	0	0	2	2	2
1	21410845	ABS		0.212325		3086		1028.67	(6) Missouri	2	4	3	0	0	2	1	1	1	1	1	1	1	1	(0) No	(0) No	(0) No	(0) No	2	(2) Very likely	1	(3) No, I did not work for pay last week.		(2) I am retired	0	0	0	0	0	0	0	0	0	0	1	0	1	2	2	2
1	21412283	ABS		1.03583		11184.8		3728.27	(4) Louisiana	0	0	0	0	0	1	1	1	1	4	1	1	1	0	(0) No	(0) No	(0) No	(0) No	3	(2) Very likely	0	(1) Yes, I worked for someone else for wages, salary, piece rate, commission, tips, or payments 'in kind,' for example, food or lodging received as payment for work performed	(777) DON'T KNOW		0	0	0	1	0	0	0	0	0	0	0	0	0	2	2	2
1	21412634	ABS		2.30528		77754.6		25918.2	(8) New York	1	4	2	1		2	2	1	1	4	3	1	1	1	(0) No	(0) No	(0) No	(0) No	1	(1) Extremely likely		(3) No, I did not work for pay last week.		(2) I am retired	1	1		0	0	0	0	0	0	0	0	0	0	2	2	2
1	21417683	ABS		0.399869		1849.57		616.524	(18) Pittsburgh, Pennsylvania	0	1	1	1	1	2	2	1	1	2	1	1	1	1	(0) No	(0) No	(0) No	(0) No	2	(2) Very likely	0	(2) Yes, I worked as self-employed in my own business, professional practice, or farm			0	0	0	0	0	0	0	0	0	0	0	0	0	2		2
1	21418775	ABS		0.791842		8647.76		2882.59	(5) Minnesota	0	0	0	0	0	2	2	1	2	1	2	0	1	1	(0) No	(0) No	(0) No	(0) No	3	(3) Moderately likely	0	(3) No, I did not work for pay last week.		(2) I am retired	0	0	1	0	0	0	0	0	0	0	0	0	1	2	2	2
1	21420272	ABS		1.01659		2034.91		678.305	(7) Montana	0	3	3	0	0	2	2	3	3	3	3	1	1	1	(0) No	(0) No	(0) No	(0) No	2	(2) Very likely	0	(1) Yes, I worked for someone else for wages, salary, piece rate, commission, tips, or payments 'in kind,' for example, food or lodging received as payment for work performed	24		0	0	0	0	0	0	0	0	0	0	0	0	0	2	2	2
1	21422205	ABS		1.64464		3797.71		1265.9	(13) Birmingham-Hoover, Alabama	1	0	1	1	1	2	2	2	1	1	2	1	1	0	(1) Yes	(0) No	(0) No	(0) No	1	(3) Moderately likely	1	(3) No, I did not work for pay last week.		(2) I am retired	1	1	0	0	0	0	0	0	0	0	0	0	0	2	2	2
1	21422312	ABS		2.95957		9370.28		3123.43	(15) Cleveland-Elyria, Ohio	2	1	0	0	1	2	2	1	1	1	1	0	1	1	(0) No	(0) No	(0) No	(0) No	1	(1) Extremely likely	0	(3) No, I did not work for pay last week.		(2) I am retired	0	1	0	0	0	0	0	0	0	0	0	0	0	2	2	2
1	21422547	ABS		0.352035		4811.17		1603.72	(17) Phoenix-Mesa-Chandler, Arizona	3	4	4	0	0	1	1	1	1	2	1	1	1	1	(0) No	(0) No	(0) No	(0) No	1	(1) Extremely likely	1	(2) Yes, I worked as self-employed in my own business, professional practice, or farm			0	1	0	0	0	0	1	0	0	0	1	0	1	2	2	2
1	21422656	ABS		0.608699		6344.13		2114.71	(2) Colorado	1	4	2	0	0	2	2	1	1	1	1	1	1	1	(1) Yes	(0) No	(0) No	(0) No	3	(3) Moderately likely	0	(1) Yes, I worked for someone else for wages, salary, piece rate, commission, tips, or payments 'in kind,' for example, food or lodging received as payment for work performed	9		0	0	0	0	0	0	1	1	0	0	1	1	0	2	2	2
1	21422873	ABS		0.24919		3621.81		1207.27	(6) Missouri	2	2	2	0	1	2	1	1	2	2	1	1	1	1	(0) No	(0) No	(0) No	(0) No	4	(1) Extremely likely	0	(3) No, I did not work for pay last week.		(2) I am retired	0	1	0	0	0	0	1	0	0	0	1	0	1	2	2	2
1	21425693	ABS		0.292375		1352.36		450.787	(18) Pittsburgh, Pennsylvania	2	3	2	0	0	2	2	1	1	1	1	1	1	1	(0) No	(0) No	(0) No	(0) No	1	(1) Extremely likely	0	(3) No, I did not work for pay last week.		(2) I am retired	0	0	0	0	0	0	0	0	0	0	0	0	1	2	2	2
1	21426437	ABS		1.23546		70939.7		23646.6	(10) Texas	2	1	1	0	0	2	2	1	1	1	1	1	1	1	(0) No	(0) No	(0) No	(0) No	5	(5) Not likely at all	0	(3) No, I did not work for pay last week.		(9) I was unemployed and looking for work starting after March 1, 2020 when COVID-19 began spreading in the United States														2	2	2
1	21427000	ABS		0.288328		3005.09		1001.7	(2) Colorado	2	2	2	0	1	1	1	1	1	1	2	1	1	1	(0) No	(0) No	(0) No	(0) No	3	(4) Not too likely	0	(1) Yes, I worked for someone else for wages, salary, piece rate, commission, tips, or payments 'in kind,' for example, food or lodging received as payment for work performed	35		0	0	0	0	0	0	0	0	0	0	0	0	0	2	2	2
1	21428908	ABS		0.443782		21991.5		7330.51	(1) California	1	4	2	0	1	2	2	2	1	1	1	1	1	1	(0) No	(0) No	(0) No	(0) No	1	(1) Extremely likely	1	(1) Yes, I worked for someone else for wages, salary, piece rate, commission, tips, or payments 'in kind,' for example, food or lodging received as payment for work performed	40		0	0	0	0	0	0	0	0	0	0	0	0	0	2	2	2
1	21429549	ABS		1.81686		3636.84		1212.28	(7) Montana	2	4	1	0	0	2	1	1	1	2		0	1	1	(0) No	(0) No	(0) No	(0) No	1	(1) Extremely likely	1	(1) Yes, I worked for someone else for wages, salary, piece rate, commission, tips, or payments 'in kind,' for example, food or lodging received as payment for work performed	35		0	0	0	0	0	0	0	0	0	0	0	0	0	2	2	2
1	21430709	ABS		0.747523		9265.06		3088.35	(11) Atlanta-Sandy Springs-Alpharetta, Georgia	3	2	1	0	0	2	1	1	1	1	1	1	1	1	(0) No	(0) No	(0) No	(0) No	4	(5) Not likely at all	0	(3) No, I did not work for pay last week.		(2) I am retired	0	1	0	0	0	0	1	0	0	0	0	0	1	2	2	1
1	21434744	ABS		2.35746		12592.2		4197.4	(12) Baltimore-Columbia-Towson, Maryland	1	1	2	0	0	1	1	1	1	2	1	1	1	1	(0) No	(0) No	(0) No	(0) No	1	(1) Extremely likely	1	(1) Yes, I worked for someone else for wages, salary, piece rate, commission, tips, or payments 'in kind,' for example, food or lodging received as payment for work performed	0		0	0	0	0	0	0	0	0	0	0	0	0	0	2	2	2
1	21436367	ABS		0.399869		1849.57		616.524	(18) Pittsburgh, Pennsylvania	2	2	2	0	0	1	1	3	2	2	3	1	1	1	(0) No	(0) No	(0) No	(0) No	1	(1) Extremely likely	0	(2) Yes, I worked as self-employed in my own business, professional practice, or farm			0	1	0	0		0	0	0	0	0	1	0	1	2	2	2
1	21437318	ABS		0.371445		4603.81		1534.6	(11) Atlanta-Sandy Springs-Alpharetta, Georgia	3	0	1	0	0	2	1	2	4	1	1	1	1	1	(0) No	(0) No	(0) No	(0) No	1	(1) Extremely likely	1	(2) Yes, I worked as self-employed in my own business, professional practice, or farm			0	0	0	0	0	0	1	0	0	0	0	0	0	2	2	1
1	21438039	ABS		3.42658		14280.1		4760.03	(16) Columbus, Ohio	1	2	2	0	0	2	2	2	4	3	2	0	1	1	(0) No	(0) No	(0) No	(0) No	4	(3) Moderately likely	0	(3) No, I did not work for pay last week.		(3) I was laid-off temporarily or furloughed	0	1	0	0	0	1	1	1	0	0	0	0	0	2	2	2
1	21441933	ABS		1.24055		13395.3		4465.12	(4) Louisiana	2	2	2	1	1	2	2	1	1	2	1	1	1	1	(0) No	(0) No	(0) No	(0) No	2	(2) Very likely	0	(3) No, I did not work for pay last week.		(2) I am retired	0	1	0	0	0	0	0	0	0	0	0	0	1	2	2	2
1	21443091	ABS		0.24466		1019.61		339.869	(16) Columbus, Ohio	2	0	0	0	0	1	1	1	1	1	2	0	1	1	(0) No	(0) No	(0) No	(0) No	5	(5) Not likely at all	0	(3) No, I did not work for pay last week.		(8) I was unemployed and looking for work starting before March 1, 2020 when COVID-19 began spreading in the United States	0	0	0	0	0	0	0	1	0	0	0	0	0	2	2	2
1	21443422	ABS		0.785176		11412		3804	(6) Missouri	1	3	3	2	2	2	2	1	1	1	1	0	1	1	(0) No	(0) No	(0) No	(0) No	5	(5) Not likely at all	0	(1) Yes, I worked for someone else for wages, salary, piece rate, commission, tips, or payments 'in kind,' for example, food or lodging received as payment for work performed	6		1	0	0	0	0	0	0	0	0	0	0	0	0	2	2	2
1	21443526	ABS		2.65593		20695.2		6898.4	(9) Oregon	2	0	2	0	0	2	1	2	2	2	2	1	0	0	(0) No	(0) No	(0) No	(0) No	3	(1) Extremely likely	1	(1) Yes, I worked for someone else for wages, salary, piece rate, commission, tips, or payments 'in kind,' for example, food or lodging received as payment for work performed	(998) SKIPPED ON WEB		0	0	0	0	0	0	1	1	0	0	0	0	0	2	2	2
1	21444233	ABS		0.914271		30837.3		10279.1	(8) New York	0	4	4	0	1	2	2	2	2	2	2	0	1	1	(0) No	(0) No	(0) No	(0) No	1	(1) Extremely likely	0	(98) SKIPPED ON WEB			0	0	0	0	0	0	1	0	0	0	0	0	0	2	2	2
1	21444478	ABS		0.944633		7360.63		2453.54	(9) Oregon	2	3	3	0	0	2	1	2	4	4	4	1	1	1	(0) No	(0) No	(0) No	(0) No	1	(1) Extremely likely	0	(3) No, I did not work for pay last week.		(8) I was unemployed and looking for work starting before March 1, 2020 when COVID-19 began spreading in the United States	0	0	0	0	0	0	1	1	0	0	0	0	0	2	2	2
1	21445493	ABS		0.245274		1134.5		378.166	(18) Pittsburgh, Pennsylvania	1	1	2	0	1	1	1	1	1	1	1	1	1	1	(0) No	(0) No	(0) No	(0) No	2	(2) Very likely	1	(3) No, I did not work for pay last week.		(2) I am retired	0	0	0	0	0	0	0	0	0	0	0	0	0	2	2	2
1	21447151	ABS		1.0581		52433.7		17477.9	(1) California	2	1	1	0	0	1	1	1	1	1	1	1	1	1	(0) No	(0) No	(0) No	(0) No	2	(2) Very likely	0	(3) No, I did not work for pay last week.		(2) I am retired	1	1	1	0	0	0	1	0	0	0	0	0	0	2	2	2
1	21449831	ABS		0.472884		2525.88		841.96	(12) Baltimore-Columbia-Towson, Maryland	2	3	4	0	1	2	1	2	1	1	1	1	1	1	(0) No	(0) No	(0) No	(0) No	3	(4) Not too likely	1	(1) Yes, I worked for someone else for wages, salary, piece rate, commission, tips, or payments 'in kind,' for example, food or lodging received as payment for work performed	35		0	0	0	0	0			0	0	0	0	0		2	2	2
1	21450191	ABS		0.327142		654.844		218.281	(7) Montana	1	2	2	0	0	2	2	1	2	2	2	1	1	1	(0) No	(0) No	(0) No	(0) No	4	(3) Moderately likely	1	(1) Yes, I worked for someone else for wages, salary, piece rate, commission, tips, or payments 'in kind,' for example, food or lodging received as payment for work performed	1		0	0	0	0	0	0	0	0	0	0	0	0	0	2	2	2
1	21451113	ABS		0.714006		7797.72		2599.24	(5) Minnesota	1	2	1	0	1	2	1	4	1	2	1	0	1	1	(1) Yes	(0) No	(0) No	(0) No	3	(2) Very likely	1	(1) Yes, I worked for someone else for wages, salary, piece rate, commission, tips, or payments 'in kind,' for example, food or lodging received as payment for work performed	40		0	0	0	0	0	0	1	0	0	0	0	0	0	2	2	2
1	21452509	ABS		0.345934		1847.78		615.927	(12) Baltimore-Columbia-Towson, Maryland	1	1	1	0	0	2	2	2	2	2	2	1	1	1	(1) Yes	(0) No	(0) No	(0) No	1	(1) Extremely likely	1	(1) Yes, I worked for someone else for wages, salary, piece rate, commission, tips, or payments 'in kind,' for example, food or lodging received as payment for work performed	40		0	1	0	0	0	0	1	0	0	0	0	0		2	2	2
1	21453759	ABS		0.857799		1717.07		572.356	(7) Montana	1	4	2	0	0	2	2	1	2	1	1	1	1	1	(0) No	(0) No	(0) No	(0) No	1	(1) Extremely likely	1	(1) Yes, I worked for someone else for wages, salary, piece rate, commission, tips, or payments 'in kind,' for example, food or lodging received as payment for work performed	40		0	0	0	0	0	0	0	0	0	0	0	0	1	2	2	2
1	21456040	ABS		0.831623		41210.9		13737	(1) California	1	0	1	0	1	2	2	4	4	4	4	1	1	1	(1) Yes	(0) No	(0) No	(0) No	1	(1) Extremely likely	0	(1) Yes, I worked for someone else for wages, salary, piece rate, commission, tips, or payments 'in kind,' for example, food or lodging received as payment for work performed	2		0	0	0	0	0	0	0	1	0	0	0	0	1	2	2
1	21457569	ABS		0.637319		31582.2		10527.4	(1) California	2	3	3	0	0	2	1	1	1	1	1	1	1	1	(0) No	(0) No	(0) No	(0) No	3	(3) Moderately likely	0	(1) Yes, I worked for someone else for wages, salary, piece rate, commission, tips, or payments 'in kind,' for example, food or lodging received as payment for work performed	16		0	0	0	0	0	0	0	0	0	0	0	0	0	2	2	2
1	21457585	ABS		0.327473		5200.99		1733.66	(14) Chicago-Naperville-Elgin, Illinois-Indiana-Wisconsin	3	1	0	1	1	2	1	2	1	1	1	1	1	1	(0) No	(0) No	(0) No	(0) No	2	(1) Extremely likely	1	(1) Yes, I worked for someone else for wages, salary, piece rate, commission, tips, or payments 'in kind,' for example, food or lodging received as payment for work performed	40		0	0	1	1	0	0	0	0	0	0	0	0	0	2	2	2
1	21457722	ABS		0.962512		11929.7		3976.57	(11) Atlanta-Sandy Springs-Alpharetta, Georgia	2	2	2	1	1	1	1	2	1	3	1	1	1	1	(0) No	(0) No	(0) No	(0) No	1	(2) Very likely	0	(2) Yes, I worked as self-employed in my own business, professional practice, or farm			0	1	0	0	0	1	0	0	0	0	0	0	1	2	2	2
1	21460082	ABS		3.34565		15475.1		5158.37	(18) Pittsburgh, Pennsylvania	1	4	4	0	0	2	2	1	1	1	1	1	1	1	(0) No	(0) No	(0) No	(0) No	1	(1) Extremely likely	0	(3) No, I did not work for pay last week.		(2) I am retired	1	1	1	0	0	0	0	0	0	0	1	0	1	2	2	2
1	21461465	ABS		0.557889		2324.97		774.992	(16) Columbus, Ohio	2	2	1	0	0	2	1	1	1	1	1	1	1	1	(0) No	(0) No	(0) No	(0) No	2	(2) Very likely	1	(3) No, I did not work for pay last week.		(2) I am retired	0	0	0	0	0	0	1	0	0	0	0	0	1	2	2	2
1	21463012	ABS		0.248128		3940.83		1313.61	(14) Chicago-Naperville-Elgin, Illinois-Indiana-Wisconsin	2	0	0	0	0	2	1	1	1	1	1	1	1	1	(0) No	(0) No	(0) No	(0) No	3	(1) Extremely likely	0	(3) No, I did not work for pay last week.		(2) I am retired	0	0	0	0	0	0	0	0	0	0	1	0	0	2	2	2
1	21464182	ABS		0.574113		8344.34		2781.45	(6) Missouri	1	2	1	0	0	2	1	1	1	1	2	0	1	1	(0) No	(0) No	(0) No	(0) No	2	(2) Very likely	0	(3) No, I did not work for pay last week.		(1) I do not want to be employed at this time	0	0	0	0	0	0	1	0	0	0	0	0	0	2	2	2
1	21464407	ABS		0.759981		8206.22		2735.41	(4) Louisiana	0	2	1	0	0	2	1	1	1	1	1	1	1	1	(1) Yes	(0) No	(0) No	(0) No	2	(2) Very likely	0	(3) No, I did not work for pay last week.		(2) I am retired	1	1	0	0	1	0	0	0	0	0	0	0	0	2	2	2
1	21471188	ABS		0.46603		1942.16		647.386	(16) Columbus, Ohio	2	3	3	0	0	2	2	1	1	1	1	0	1	1	(0) No	(0) No	(0) No	(0) No	3	(5) Not likely at all	0	(1) Yes, I worked for someone else for wages, salary, piece rate, commission, tips, or payments 'in kind,' for example, food or lodging received as payment for work performed	40		0	0	0	0	0	0	0	0	0	0	0	0	0	2	2	2
1	21475665	ABS		3.92346		18147.7		6049.25	(18) Pittsburgh, Pennsylvania	1	1	1	0	1	2	2	1	1	1	4	1	1	1	(1) Yes	(0) No	(0) No	(0) No		(88) Already done this	0	(3) No, I did not work for pay last week.		(3) I was laid-off temporarily or furloughed	0	0	0	0	0	1	0	0	0	0	0	0	0	2	2	2
1	21476858	ABS		3.43108		35760.3		11920.1	(2) Colorado	2	1	0	0	0	2	2	3	1	3	3	0	1	1	(1) Yes	(0) No	(0) No	(0) No	3	(2) Very likely	0	(3) No, I did not work for pay last week.		(4) I was not at my usual jobs because I was caring for children not in school	0	0	0	0	0	0	0	0	0	0	0	0	0		2	2
1	21478883	ABS		0.570933		2640.81		880.271	(18) Pittsburgh, Pennsylvania	1	2	2	0	1	2	2	1	1	1	1	1	1	1	(0) No	(0) No	(0) No	(0) No	4	(5) Not likely at all	0	(3) No, I did not work for pay last week.		(3) I was laid-off temporarily or furloughed	0	0	0	0	0	0	0	0	0	0	0	0	1	2	2	2
1	21479240	ABS		0.174576		6095.84		2031.95	(3) Florida	2	1	0	0	0	2	2	1	1	1	1	0	1	1	(0) No	(0) No	(0) No	(0) No	2	(1) Extremely likely	0	(3) No, I did not work for pay last week.		(2) I am retired	0	1	0	0	0	0	0	0	0	0	0	0	0	2	2	2
1	21480000	ABS		1.1002		15990.7		5330.23	(6) Missouri	2	1	2	1	2	2	2	1	2	2	2	1	1	1	(0) No	(0) No	(0) No	(0) No	1	(1) Extremely likely	0	(1) Yes, I worked for someone else for wages, salary, piece rate, commission, tips, or payments 'in kind,' for example, food or lodging received as payment for work performed	40		0	1	0	1	0	1	1	0	0	0	0	0	1	2		2
1	21480708	ABS		0.281088		4085.42		1361.81	(6) Missouri	1	2	2	1	1	2	2	1	1	1	1	1	1	1	(1) Yes	(0) No	(0) No	(0) No	1	(1) Extremely likely	1	(2) Yes, I worked as self-employed in my own business, professional practice, or farm			0	0	0	0	0	0	0	0	0	0	0	0	0	2	2	2
1	21481074	ABS		0.430753		3356.46		1118.82	(9) Oregon	2	2	2	0	1	1	1	1	1	1	1	1	1	1	(0) No	(0) No	(0) No	(0) No	1	(1) Extremely likely	1	(1) Yes, I worked for someone else for wages, salary, piece rate, commission, tips, or payments 'in kind,' for example, food or lodging received as payment for work performed	30		0	1	0	0	0	0	0	0	0	0	0	0	0	2	2	1
1	21481176	ABS		0.452721		2094.03		698.011	(18) Pittsburgh, Pennsylvania	3	1	2	0	1	2	2	4	1	1	1	1	1	0	(0) No	(0) No	(0) No	(0) No	1	(1) Extremely likely		(3) No, I did not work for pay last week.		(2) I am retired	1	1	1	0	0	0	0	0	0	0	0		0	2	2	1
1	21481577	ABS		0.860552		9398.15		3132.72	(5) Minnesota	2	3	3	0	0	2	2	1	1	2	2	1	1	1	(0) No	(0) No	(0) No	(0) No	2	(1) Extremely likely	0	(1) Yes, I worked for someone else for wages, salary, piece rate, commission, tips, or payments 'in kind,' for example, food or lodging received as payment for work performed	18		0		0	0	0	0	1	1	0	0	0	0	1	2	2	2
1	21481811	ABS		0.369953		5056.04		1685.35	(17) Phoenix-Mesa-Chandler, Arizona	2	2	3	0	0	2	2	1	1	2	2	1	1	1	(0) No	(0) No	(0) No	(0) No	2	(2) Very likely	1	(1) Yes, I worked for someone else for wages, salary, piece rate, commission, tips, or payments 'in kind,' for example, food or lodging received as payment for work performed	40		0	0	0	1	0	0	1	0	0	0	0	0	1	2	2	2
1	21483232	ABS		0.216549		2338.29		779.429	(4) Louisiana	1	1	2	0	0	2	2	1	1	2	1	1	1	1	(0) No	(0) No	(0) No	(0) No	1	(1) Extremely likely	1	(1) Yes, I worked for someone else for wages, salary, piece rate, commission, tips, or payments 'in kind,' for example, food or lodging received as payment for work performed	35		0	0	0	0	0	0	0	0	0	0	0	0	0	2	2	2
1	21489516	ABS		1.06348		52700.4		17566.8	(1) California	0	1	1	0	1	1	1	1	1	1	2	1	1	1	(0) No	(0) No	(0) No	(0) No	1	(1) Extremely likely	0	(3) No, I did not work for pay last week.		(2) I am retired	0	0	0	0	0	0	1	0	0	0	0	0	0	2	2	2
1	21490474	ABS		0.500864		16893.6		5631.19	(8) New York	1	1	1	1	1	2	2	3	2	2	2	1	1	1	(0) No	(0) No	(0) No	(0) No	2	(3) Moderately likely	0	(1) Yes, I worked for someone else for wages, salary, piece rate, commission, tips, or payments 'in kind,' for example, food or lodging received as payment for work performed	40		0	0	0	0	0	0	0	0	0	0	0	0	0	2	2	2
1	21492598	ABS		0.631742		3374.4		1124.8	(12) Baltimore-Columbia-Towson, Maryland	2	1	3	0	0	1	1	1	1	1	1	1	1	1	(0) No	(0) No	(0) No	(0) No	1	(1) Extremely likely		(3) No, I did not work for pay last week.		(5) I was not at my usual jobs because I was caring for an elderly person	0	0	0	1	0	0	0	0	0	0	0	0	0	2	2	2
1	21495133	ABS		0.247233		1143.56		381.187	(18) Pittsburgh, Pennsylvania	1	0	1	0	0	2	1	1	1	1	1	1	1	1	(0) No	(0) No	(0) No	(0) No	1	(1) Extremely likely	0	(3) No, I did not work for pay last week.		(77) DON'T KNOW	1	1	0	0	0	0	1	0	0	0	0	0	0	2	2	2
1	21497768	ABS		0.41755		964.184		321.395	(13) Birmingham-Hoover, Alabama	1	1	2	0	0	1	1	1	1	2	1	1	1	1	(0) No	(0) No	(0) No	(0) No	3	(3) Moderately likely	1	(1) Yes, I worked for someone else for wages, salary, piece rate, commission, tips, or payments 'in kind,' for example, food or lodging received as payment for work performed	40		0	1	0	0	0	0	0	0	0	0	0	0	0	2	2	2
1	21498134	ABS		0.406854		4393.19		1464.4	(4) Louisiana	1	0	0	0	0	2		3	1	1	1	1	1	1	(0) No	(0) No	(0) No	(0) No	1	(1) Extremely likely	1	(1) Yes, I worked for someone else for wages, salary, piece rate, commission, tips, or payments 'in kind,' for example, food or lodging received as payment for work performed	40		0	0	0	0	0	0	0	1	0	0	0	0	0	2	2	2
1	21500856	ABS		0.61201		6378.64		2126.21	(2) Colorado	2	2	2	0	1	2	2	1	1	1	1	1	1	1	(0) No	(0) No	(0) No	(0) No	2	(2) Very likely	0	(3) No, I did not work for pay last week.		(3) I was laid-off temporarily or furloughed	0	0	0	1	1	0	0	0	0	0	0	0	0	2	2	2
1	21503466	ABS		0.468404		16355.7		5451.89	(3) Florida	2	0	0	2	2	2	2	1	1	1	1	1	1	1	(0) No	(0) No	(0) No	(0) No	1	(1) Extremely likely	0	(3) No, I did not work for pay last week.		(2) I am retired	0	1	0	0	0	0	1	0	0	0	0	0	0	2	2	2
1	21506098	ABS		3.06613		23891.4		7963.82	(9) Oregon	1	1	0	0	1	2	2	1	1	1	2	1	1	1	(0) No	(0) No	(0) No	(0) No	1	(2) Very likely	0	(3) No, I did not work for pay last week.		(2) I am retired	0	1		0	0	0	0	0	0	0	0	0	0	2	2	2
1	21508246	ABS		1.53443		76038.4		25346.1	(1) California	2	4	3	0	0	2	2	1	1	1	1	0	1	1	(0) No	(0) No	(0) No	(0) No	5	(5) Not likely at all	0	(3) No, I did not work for pay last week.		(1) I do not want to be employed at this time	0	0	0	0	0	0	0	0	0	0	0	0	0	2	2	2
1	21513539	ABS		1.85629		8586.18		2862.06	(18) Pittsburgh, Pennsylvania	1	4	0	0	0	2	1	4	4	1	2	1	1	1	(0) No	(0) No	(0) No	(0) No	1	(1) Extremely likely	0	(3) No, I did not work for pay last week.		(2) I am retired	0	1	0	1	1	1	1	0	0	0	0	1	0	2	2	2
1	21515712	ABS		0.727497		11554.3		3851.42	(14) Chicago-Naperville-Elgin, Illinois-Indiana-Wisconsin	1	2	2	0	0	2	2	1	1	1	1	1	1	1	(0) No	(0) No	(0) No	(0) No		(98) SKIPPED ON WEB		(1) Yes, I worked for someone else for wages, salary, piece rate, commission, tips, or payments 'in kind,' for example, food or lodging received as payment for work performed	45		0	0	0	0	0	0	1	0	0	0	0	0	0	2	2	2
1	21519447	ABS		0.270248		4292.14		1430.71	(14) Chicago-Naperville-Elgin, Illinois-Indiana-Wisconsin	2	0	0	0	1	1	1	1	2	3	2	1	1	1	(0) No	(0) No	(0) No	(0) No	2	(3) Moderately likely	1	(3) No, I did not work for pay last week.		(2) I am retired	0	1	0	0	0	0	1	0	0	0	0	0	0	2	2	1
1	21519912	ABS		0.66126		10502.3		3500.76	(14) Chicago-Naperville-Elgin, Illinois-Indiana-Wisconsin	1	3	3	1	1	2	2	1	1	1	1	0	0	0	(0) No	(0) No	(1) Yes	(0) No	5	(5) Not likely at all	1	(2) Yes, I worked as self-employed in my own business, professional practice, or farm			1	0	0	1	0	1	1	1	0	0	0	1	0	2	2	2
1	21521079	ABS		0.872612		50105		16701.7	(10) Texas	3	1	1	0	0	2	1	1	1	2	1	1	1	1	(0) No	(0) No	(0) No	(0) No	1	(1) Extremely likely	0	(2) Yes, I worked as self-employed in my own business, professional practice, or farm			0	1	1	0	0	0	0	0	0	0	0	0	0	2	2	2
1	21521229	ABS		0.860552		9398.15		3132.72	(5) Minnesota	1	3	2	0	1	2	1	1	1	1	1	1	1	1	(0) No	(0) No	(0) No	(0) No	1	(1) Extremely likely	0	(3) No, I did not work for pay last week.		(2) I am retired	0	1	0	0	0	0	0	0	0	0	0	0	1	2	2	2
1	21522596	ABS		0.540554		2887.33		962.444	(12) Baltimore-Columbia-Towson, Maryland	2	0	1	0	0	1	1	1	1	1	1	1	1	1	(0) No	(0) No	(0) No	(0) No	1	(1) Extremely likely	1	(3) No, I did not work for pay last week.		(2) I am retired	0	0	0	0	0	0	0	0	0	0	0	0	0	2	2	2
1	21524656	ABS		0.982456		3110.55		1036.85	(15) Cleveland-Elyria, Ohio	1	3	3	1	1	2	2	1	1	1	1	1	1	1	(0) No	(0) No	(0) No	(0) No	1	(1) Extremely likely	0	(3) No, I did not work for pay last week.		(2) I am retired	0	0	0	1	0	0	1	0	0	0	0	0	0	2	2	2
1	21532858	ABS		0.371029		1716.17		572.057	(18) Pittsburgh, Pennsylvania	2	1	1	0	0	2	2	1	1	1	3	1	1	1	(0) No	(0) No	(0) No	(0) No	2	(2) Very likely	1	(3) No, I did not work for pay last week.		(3) I was laid-off temporarily or furloughed	0	0	0	0	0	0	1	0	0	0	1	0	1	2	2	2
1	21532890	ABS		1.47779		15402.2		5134.06	(2) Colorado	2	2	2	0	0	2	2	1	2	1	1	1	1	1	(0) No	(0) No	(0) No	(0) No	3	(3) Moderately likely	1	(1) Yes, I worked for someone else for wages, salary, piece rate, commission, tips, or payments 'in kind,' for example, food or lodging received as payment for work performed	40		0	0	0	0	0	0	1	0	0	0	0	0	1	2	2	2
1	21533860	ABS		0.276772		9664.31		3221.44	(3) Florida	2	1	2	1	2	1	1	1	1	1	1	1	1	1	(0) No	(0) No	(0) No	(0) No	4	(1) Extremely likely	0	(3) No, I did not work for pay last week.		(3) I was laid-off temporarily or furloughed	0	0	0	0	0	0	0	0	0	0	1	0	0	2	2	2
1	21537016	ABS		0.708849		40701.8		13567.3	(10) Texas	2	2	2	0	0	2	2	1	1	1	1	1	1	1	(0) No	(0) No	(0) No	(0) No	2	(3) Moderately likely	0	(1) Yes, I worked for someone else for wages, salary, piece rate, commission, tips, or payments 'in kind,' for example, food or lodging received as payment for work performed	40		0	1	0	0	0	0	0	0	0	0	0	0	0	2	2	2
1	21537266	ABS		0.569999		19225.4		6408.47	(8) New York	2	0	0	0	0	1	1	1	1	1	1	1	1	1	(0) No	(0) No	(0) No	(0) No	1	(1) Extremely likely	1	(2) Yes, I worked as self-employed in my own business, professional practice, or farm			0	0	1	0	0	1	1	0	0	0	0	1	0	2	2	2
1	21540971	ABS		0.540498		1081.92		360.641	(7) Montana	1	3	3	0	0	2	2	4	2	4	2	1	1	0	(0) No	(0) No	(0) No	(0) No	2	(3) Moderately likely	1	(1) Yes, I worked for someone else for wages, salary, piece rate, commission, tips, or payments 'in kind,' for example, food or lodging received as payment for work performed	24		0	0	0	0	0	0	0	1	0	0	0	0	1	2	2	2
1	21541871	ABS		0.48951		5101.89		1700.63	(2) Colorado	2	4	4	2	3	2	2	2	2	2	1	0	1	0	(0) No	(0) No	(0) No	(0) No	1	(2) Very likely	0	(3) No, I did not work for pay last week.		(3) I was laid-off temporarily or furloughed	0	1	0	0	0	0	0	0	0	0	0	0	0	2	2	2
1	21544598	ABS		0.261187		12943.1		4314.35	(1) California	2	4	2	1	1	2	2	4	4	4	4	1	1	1	(0) No	(0) No	(0) No	(0) No	1	(1) Extremely likely	0	(3) No, I did not work for pay last week.		(4) I was not at my usual jobs because I was caring for children not in school	0	0	0	0	0	0	0	1	0	0	0	0	0	2	2	2
1	21547495	ABS		0.628214		3355.56		1118.52	(12) Baltimore-Columbia-Towson, Maryland	1	0	1	0	0	2	2	1	1	1	1	1	1	1	(0) No	(0) No	(0) No	(0) No	2	(2) Very likely	0	(3) No, I did not work for pay last week.		(2) I am retired	0	0	0	0	0	0	0	0	0	0	0	0	0	2	2	2
1	21550465	ABS		0.552771		1106.49		368.83	(7) Montana	2	0	0	0	1	2	2	4	4	2	4	1	1	1	(0) No	(0) No	(0) No	(0) No	1	(3) Moderately likely	0	(3) No, I did not work for pay last week.		(9) I was unemployed and looking for work starting after March 1, 2020 when COVID-19 began spreading in the United States	0	0	1	0	1	1	1	1	0	0	0	0	0	2	2	2
1	21552103	ABS		0.22653		453.448		151.149	(7) Montana	3	1	1	0	0	2	2	1	1	1	1	1	1	1	(0) No	(0) No	(0) No	(0) No	1	(1) Extremely likely	0	(1) Yes, I worked for someone else for wages, salary, piece rate, commission, tips, or payments 'in kind,' for example, food or lodging received as payment for work performed	30		0	0	0	0	0	0	0	0	0	0	0	0	0	2	2	2
1	21555633	ABS		2.31015		114479		38159.7	(1) California	2	2	2	0	1	2	2	1	3	1	1	1	1	1	(0) No	(0) No	(0) No	(0) No	2	(1) Extremely likely	0	(1) Yes, I worked for someone else for wages, salary, piece rate, commission, tips, or payments 'in kind,' for example, food or lodging received as payment for work performed	30		0	0	0	0	0	0	0	0	0	0	0	0	0	2	2	1
1	21556598	ABS		1.50577		23915		7971.68	(14) Chicago-Naperville-Elgin, Illinois-Indiana-Wisconsin	2	2	2	0	0	2	2	2	2	3	2	0	1	1	(0) No	(0) No	(0) No	(0) No	2	(1) Extremely likely	0	(1) Yes, I worked for someone else for wages, salary, piece rate, commission, tips, or payments 'in kind,' for example, food or lodging received as payment for work performed	18		0	1	0		0	1	1	1	0	0	1	0	1	2	2	2
1	21557220	ABS		0.929576		14763.7		4921.24	(14) Chicago-Naperville-Elgin, Illinois-Indiana-Wisconsin	2	2	2	0	0	2	2	3	2	2	1	1	1	1	(0) No	(0) No	(0) No	(0) No	1	(1) Extremely likely	1	(1) Yes, I worked for someone else for wages, salary, piece rate, commission, tips, or payments 'in kind,' for example, food or lodging received as payment for work performed	25		0	0	0	0	0	0	1	0	0	0	0	0	0	2	2	2
1	21557457	ABS		1.04489		4354.55		1451.52	(16) Columbus, Ohio	2	2	4	2	2	2	2	1	1	1	1	1	1	1	(0) No	(0) No	(0) No	(0) No	3	(1) Extremely likely	1	(3) No, I did not work for pay last week.		(3) I was laid-off temporarily or furloughed	0	0	0	0	0	0	0	0	0	0	0	0	0	2	2	2
1	21558301	ABS		0.841471		41698.9		13899.6	(1) California	1	3	3	0	0	2	2	3	3	2	2	1	1	1	(0) No	(0) No	(0) No	(0) No	3	(2) Very likely	0	(1) Yes, I worked for someone else for wages, salary, piece rate, commission, tips, or payments 'in kind,' for example, food or lodging received as payment for work performed	70		0	0	0	0	0	0	0	0	0	0	0	0	0	2	2	2
1	21559578	ABS		0.304778		15103.2		5034.39	(1) California	3	0	0	0	0	2	2	3	4	2	2	1	1	1	(0) No	(0) No	(0) No	(0) No	1	(1) Extremely likely	0	(2) Yes, I worked as self-employed in my own business, professional practice, or farm			0	0	0	0	0	0	0	0	0	0	0	0	1	2	2	2
1	21560417	ABS		0.472957		15952.3		5317.43	(8) New York	0	0	0	0	0	2	2	1	1	1	1	1	1	1	(0) No	(0) No	(0) No	(0) No		(2) Very likely		(2) Yes, I worked as self-employed in my own business, professional practice, or farm			0	0	0	0	0	0	0	0	0	0	1	0	0	1	1	1
1	21560531	ABS		0.41344		4515.21		1505.07	(5) Minnesota	1	3	2	0	1	2	1	2	3	3	3	1	1	1	(0) No	(0) No	(0) No	(0) No	3	(1) Extremely likely	0	(3) No, I did not work for pay last week.		(2) I am retired	0	0	0	1	0	0	1	1	0	0	0	0	1	2	2	2
1	21560847	ABS		2.49896		87258.4		29086.1	(3) Florida	1	1	1	0	0	2	2	1	1	1	2	0	0	0	(0) No	(0) No	(1) Yes	(0) No	5	(5) Not likely at all	0	(3) No, I did not work for pay last week.		(3) I was laid-off temporarily or furloughed	0	1	0	0	0	0	0	1	0	0	0	0	0	2	2	2
1	21561273	ABS		0.737767		36559.9		12186.6	(1) California	1	3	3	1	2	2	2	1	2	1	1	1	1	1	(0) No	(0) No	(0) No	(0) No	1	(1) Extremely likely	1	(1) Yes, I worked for someone else for wages, salary, piece rate, commission, tips, or payments 'in kind,' for example, food or lodging received as payment for work performed	40		0	0	0	0	0	0	0	0	0	0	0	0	0	2	2	2
1	21564227	ABS		0.354818		5157.04		1719.01	(6) Missouri	1	4	2	0	2	2	1	3	2	2	3	1	1	1	(0) No	(0) No	(0) No	(0) No	3	(2) Very likely	0	(3) No, I did not work for pay last week.		(3) I was laid-off temporarily or furloughed	0	1	0		0	0	1		0	0	0	0	0	2
1	21565022	ABS		2.76796		30229.1		10076.4	(5) Minnesota	2	2	1	2	2	2	2	1	1	1	1	0	1	1	(1) Yes	(0) No	(0) No	(0) No	4	(1) Extremely likely	0	(1) Yes, I worked for someone else for wages, salary, piece rate, commission, tips, or payments 'in kind,' for example, food or lodging received as payment for work performed	40		0	0	0	0	0	0	0	0	0	0	0	0	0	2	2	2
1	21565277	ABS		0.227923		3312.7		1104.23	(6) Missouri	3	1	1	1	1	2	2	4	2	1	4	1	1	1	(0) No	(0) No	(0) No	(0) No	2	(2) Very likely	0	(3) No, I did not work for pay last week.		(2) I am retired	0	1	0	0	0	0	0	1	0	0	0	0	0	2	2	2
1	21565887	ABS		0.439799		4803.08		1601.03	(5) Minnesota	0	3	3	0	0	1	1	1	1	2	1	1	1	1	(0) No	(0) No	(0) No	(0) No	3	(3) Moderately likely	0	(1) Yes, I worked for someone else for wages, salary, piece rate, commission, tips, or payments 'in kind,' for example, food or lodging received as payment for work performed	5		0	0	0	0	0	0	0	0	0	0	0	0	1	2	2	2
1	21573031	ABS		2.11967		9804.42		3268.14	(18) Pittsburgh, Pennsylvania	2	1	1	1	1	2	2	1	1	1	1	1	1	0	(0) No	(0) No	(0) No	(0) No	3	(3) Moderately likely	1	(3) No, I did not work for pay last week.		(3) I was laid-off temporarily or furloughed	0	1	0	0	0	0	1	0	0	0	0	0	1	2	2	2
1	21573059	ABS		0.756961		2396.61		798.87	(15) Cleveland-Elyria, Ohio	2	2	2	0	0	2	1	3	4	4	2	1	1	1	(0) No	(0) No	(0) No	(0) No	1	(1) Extremely likely	0	(1) Yes, I worked for someone else for wages, salary, piece rate, commission, tips, or payments 'in kind,' for example, food or lodging received as payment for work performed	43		0	0	0	0	0	0	0	1	0	0	0	0	0	2	2	2
1	21576441	ABS		0.509861		8097.73		2699.24	(14) Chicago-Naperville-Elgin, Illinois-Indiana-Wisconsin	2	1	1	0	0	2	2	1	1	2	1	0	1	1	(0) No	(0) No	(0) No	(0) No	5	(3) Moderately likely	0	(3) No, I did not work for pay last week.		(2) I am retired	0	1	0	0	0	0	0	0	0	0	0	0	0	2	2	2
1	21577576	ABS		0.472819		1496.99		498.997	(15) Cleveland-Elyria, Ohio	1	2	3	0	0	2	2	1	2	2	3	1	1	1	(0) No	(0) No	(0) No	(0) No	1	(1) Extremely likely	1	(1) Yes, I worked for someone else for wages, salary, piece rate, commission, tips, or payments 'in kind,' for example, food or lodging received as payment for work performed	19		0	0	0	0	0	0	0	1	0	0	0	0	0	2	2	2
1	21579467	ABS		0.489984		16526.6		5508.87	(8) New York	1	3	2	1	2	2	2	1	1	1	1	1	1	1	(0) No	(0) No	(0) No	(0) No	1	(1) Extremely likely	0	(1) Yes, I worked for someone else for wages, salary, piece rate, commission, tips, or payments 'in kind,' for example, food or lodging received as payment for work performed	40		0	0	0	0	0	0	1	0	0	0	0	0	1	2	2	2
1	21580816	ABS		2.34368		79049.5		26349.8	(8) New York	2	2	1	0	1	2	2	3	3	4	4	1	1	1	(0) No	(0) No	(0) No	(0) No	2	(2) Very likely	0	(3) No, I did not work for pay last week.		(3) I was laid-off temporarily or furloughed	0	0	0	0	1	0	1	1	0	0	0	0	1	2	2	2
1	21581349	ABS		1.51385		20689.4		6896.45	(17) Phoenix-Mesa-Chandler, Arizona	1	1	3	0	0	2	2	1	1	1	1	1	1	1	(0) No	(0) No	(0) No	(0) No	2	(2) Very likely	1	(3) No, I did not work for pay last week.		(2) I am retired	1	1	0	0	0	0	1	0	0	0	0	0	0	2	2	2
1	21582843	ABS		0.834273		2641.39		880.462	(15) Cleveland-Elyria, Ohio	1	2	1	1	1	2	2	1	1	1	1	1	1	1	(0) No	(0) No	(0) No	(0) No	1	(1) Extremely likely	0	(3) No, I did not work for pay last week.		(2) I am retired	0	1	0	0	0	0	0	0	0	0	0	0	0	2	2	2
1	21583048	ABS		0.751096		7828.25		2609.42	(2) Colorado	1	2	2	0	0	2	1	1	1	1	1	1	1	0	(0) No	(0) No	(0) No	(0) No	3	(3) Moderately likely	0	(2) Yes, I worked as self-employed in my own business, professional practice, or farm			0	0	0	0	0	0	0	0	0	0	0	0	0	2	2	2
1	21585805	ABS		0.205856		10201.1		3400.38	(1) California	2	1	1	0	1	2	1	1	3	3	1	1	1	1	(0) No	(0) No	(0) No	(0) No	1	(1) Extremely likely	0	(2) Yes, I worked as self-employed in my own business, professional practice, or farm			0	0	0	0	0	0	1	1	0	0	0	0	0	2	2	2
1	21585979	ABS		0.343901		794.117		264.706	(13) Birmingham-Hoover, Alabama	1	1	1	1	1	2	1	1	2	2	2	1	1	1	(0) No	(0) No	(0) No	(0) No	3	(3) Moderately likely	0	(3) No, I did not work for pay last week.		(2) I am retired	0	1	1	0	0	0	1		0	1	0			2	2	2
1	21586315	ABS		0.535908		1237.49		412.497	(13) Birmingham-Hoover, Alabama	1	1	1	0	0	1	1	1	1	1	1	1	1	1	(0) No	(0) No	(0) No	(0) No	3	(3) Moderately likely	0	(3) No, I did not work for pay last week.		(2) I am retired	0	0	0	0	0	0	0	0	0	0	0	0	0	2	2	2
1	21587276	ABS		0.397681		13413.3		4471.11	(8) New York	1	2	1	0	0	2	2	1	1	1	1	1	1	1	(0) No	(0) No	(0) No	(0) No	2	(2) Very likely	0	(3) No, I did not work for pay last week.		(3) I was laid-off temporarily or furloughed	0	0	0	0	0	0	0	0	0	0	0	0	1	2	2	2
1	21588805	ABS		0.629378		7800.73		2600.24	(11) Atlanta-Sandy Springs-Alpharetta, Georgia	2	2		3	0	2	1	2	2	2	3	1	1	1	(0) No	(0) No	(0) No	(0) No	2	(2) Very likely	0	(1) Yes, I worked for someone else for wages, salary, piece rate, commission, tips, or payments 'in kind,' for example, food or lodging received as payment for work performed	45		0	0		0	0	1	0	0	0	0	0	0	0	2	2	2
1	21589566	ABS		0.281126		9816.33		3272.11	(3) Florida	2	2	2	0	0	2	1	1	2	3	1	1	1	1	(0) No	(0) No	(0) No	(0) No	1	(1) Extremely likely	0	(3) No, I did not work for pay last week.		(2) I am retired	0	1	0	0	0	1	0	0	0	0	0	0	1	2	2	2
1	21590036	ABS		1.81964		4201.82		1400.61	(13) Birmingham-Hoover, Alabama	1	1	1	0	0	2	2	1	1	1	1	0	1	1	(0) No	(0) No	(0) No	(0) No	2	(3) Moderately likely	1	(1) Yes, I worked for someone else for wages, salary, piece rate, commission, tips, or payments 'in kind,' for example, food or lodging received as payment for work performed	0		0	0	0	0	0	0	0	0	0	0	0	0	0	2	2	1
1	21590128	ABS		2.13352		26443.6		8814.52	(11) Atlanta-Sandy Springs-Alpharetta, Georgia	2	4	4	2	2	2	2	1	3	2	1	1	1	1	(0) No	(0) No	(0) No	(0) No	2	(1) Extremely likely	0	(3) No, I did not work for pay last week.		(2) I am retired	0	1	0	1	1	0	0	0	0	0	0	0	0	2	2	2
1	21590901	ABS		3.86962		20669.3		6889.77	(12) Baltimore-Columbia-Towson, Maryland	2	2	2	2	2	2	2	1	1	1	1	1	1	1	(0) No	(0) No	(0) No	(0) No	1	(1) Extremely likely	0	(3) No, I did not work for pay last week.		(1) I do not want to be employed at this time	0	0	0	0	0	0	0	0	0	0	0	0	0	2	2	2
1	21592244	ABS		0.371415		1547.86		515.952	(16) Columbus, Ohio	2	2	2	1	1	2	1	1	2	1	1	0	1	1	(0) No	(0) No	(0) No	(0) No	3	(3) Moderately likely	1	(2) Yes, I worked as self-employed in my own business, professional practice, or farm			0	0	0	0	0	0	1	0	0	0	0	0	0	2	2	2
1	21593965	ABS		0.555872		1759.94		586.648	(15) Cleveland-Elyria, Ohio	2	4	4	0	0	1	1	1	1	1	1	0	0	0	(0) No	(0) No	(0) No	(0) No		(88) Already done this		(3) No, I did not work for pay last week.		(7) I was not at my usual jobs because I was recovering from COVID-19 or isolating due to exposure to COVID-19	0	0	0	0	0	0	0	0	0	0	0	0	0	2	2	2
1	21598740	ABS		0.745894		8145.96		2715.32	(5) Minnesota	2	0	1	0	0	2	2	4	4	2	2	1	1	1	(0) No	(0) No	(0) No	(0) No	1	(1) Extremely likely	0	(1) Yes, I worked for someone else for wages, salary, piece rate, commission, tips, or payments 'in kind,' for example, food or lodging received as payment for work performed	40		0	0	0	0	0	0	0	0	0	0	0	0	0	2	2	2
1	21598871	ABS		1.14066		4753.65		1584.55	(16) Columbus, Ohio	1	2	3	0	1	2	2	1	1	1	1	1	1	1	(0) No	(0) No	(0) No	(0) No	1	(2) Very likely	1	(1) Yes, I worked for someone else for wages, salary, piece rate, commission, tips, or payments 'in kind,' for example, food or lodging received as payment for work performed	40		0	0	0	0	0	0	1	0	0	0	0	0	0	2	2	2
1	21602456	ABS		0.291943		584.387		194.796	(7) Montana	0	1	1	0	0	1	1	1	3	1	2	1	1	1	(0) No	(0) No	(0) No	(0) No	4	(2) Very likely	0	(2) Yes, I worked as self-employed in my own business, professional practice, or farm			0	0	0	0	0	0	0	0	0	0	0	0	0	2	2	2
1	21603981	ABS		0.966827		3061.07		1020.36	(15) Cleveland-Elyria, Ohio	2	2	0	0	0	1	1	2	1	3	3	1	1	1	(0) No	(0) No	(0) No	(0) No	2	(1) Extremely likely	1	(1) Yes, I worked for someone else for wages, salary, piece rate, commission, tips, or payments 'in kind,' for example, food or lodging received as payment for work performed	40		0	0	0	0	0	1	1	0	0	0	0	0	0	2	2	2
1	21604291	ABS		0.28061		4456.71		1485.57	(14) Chicago-Naperville-Elgin, Illinois-Indiana-Wisconsin	2	1	1	2	2	2	2	2	4	2	2	0	1	1	(0) No	(0) No	(0) No	(0) No	2	(2) Very likely	1	(2) Yes, I worked as self-employed in my own business, professional practice, or farm			0	1	0			0	1	0	0	0	0	0	1	2	2	2
1	21606370	ABS		3.90543		131726		43908.5	(8) New York	1	2	2	3	3		2	2	3	4	3	1	0	0	(0) No	(0) No	(0) No	(0) No	3	(3) Moderately likely	0	(3) No, I did not work for pay last week.		(8) I was unemployed and looking for work starting before March 1, 2020 when COVID-19 began spreading in the United States				0	0		0	0	0	0	0	0	0	2	2	2
1	21609478	ABS		1.09384		36894		12298	(8) New York	2	2	2	0	0	2	2	1	3	2	2	1	1	1	(0) No	(0) No	(0) No	(0) No	3	(1) Extremely likely	0	(1) Yes, I worked for someone else for wages, salary, piece rate, commission, tips, or payments 'in kind,' for example, food or lodging received as payment for work performed	40		0	0	0	0	0	0	1	1	0	0	0	0		2	2	2
1	21609859	ABS		0.460222		5026.12		1675.37	(5) Minnesota	2	0	0	2	2	2	2	1	1	1	1	0	1	1	(0) No	(0) No	(0) No	(0) No	5	(5) Not likely at all	1	(3) No, I did not work for pay last week.		(2) I am retired	0	0	1	0	0	0	0	0	0	0	0	0	0	2	2	2
1	21609900	ABS		1.0708		53063.3		17687.8	(1) California	2	2	2	1	1	2	2	1	2	2	2	1	1	1	(0) No	(0) No	(0) No	(0) No	3	(3) Moderately likely	0	(1) Yes, I worked for someone else for wages, salary, piece rate, commission, tips, or payments 'in kind,' for example, food or lodging received as payment for work performed	32		0	0	0	0	0	0	0	0	0	0	0	0	1	2	2	2
1	21613325	ABS		1.09301		4555.05		1518.35	(16) Columbus, Ohio	1	1	1	0	0	2	2	2	1	2	1	1	1	1	(0) No	(0) No	(0) No	(0) No	1	(1) Extremely likely	0	(1) Yes, I worked for someone else for wages, salary, piece rate, commission, tips, or payments 'in kind,' for example, food or lodging received as payment for work performed	45		0	0	0	0	0	0	1	0	0	0	0	0	0	2	2	2
1	21615166	ABS		3.24778		47204.3		15734.8	(6) Missouri	1	1	1	0	0	2	2	1	3	1	2	1	1	1	(0) No	(0) No	(0) No	(0) No	3	(3) Moderately likely	0	(3) No, I did not work for pay last week.		(1) I do not want to be employed at this time	0	0	0	0	0	0	0	0	0	0	0	0	0	2	2	2
1	21617666	ABS		0.297841		2320.79		773.597	(9) Oregon	1	4	2	0	0	2	1	1	1	2	1	1	1	1	(0) No	(0) No	(0) No	(0) No	2	(2) Very likely	1	(1) Yes, I worked for someone else for wages, salary, piece rate, commission, tips, or payments 'in kind,' for example, food or lodging received as payment for work performed	40		0	1	0	0	0	0	1	1	0	0	0	0	0	2	2	2
1	21618414	ABS		0.529974		1060.86		353.619	(7) Montana	2	0	1	0	0	2	2	1	2	2	2	0	1	1	(0) No	(0) No	(0) No	(0) No	2	(2) Very likely	0	(1) Yes, I worked for someone else for wages, salary, piece rate, commission, tips, or payments 'in kind,' for example, food or lodging received as payment for work performed	40		0	1	0	0	0	0	1	1	0	0	0	0	1	2	2	2
1	21618714	ABS		0.897773		9804.65		3268.22	(5) Minnesota	1	4	4	0	0	2	2	1	1	1	1	0	1	1	(0) No	(0) No	(0) No	(0) No	1	(1) Extremely likely	0	(3) No, I did not work for pay last week.		(2) I am retired	0	1	0	0	0	0	1	0	0	0	0	0	0	2	2	2
1	21619612	ABS		1.46725		15843.3		5281.09	(4) Louisiana	3	3	3	0	1	2	2	1	1	1	1	0	1	1	(0) No	(0) No	(0) No	(0) No	2	(3) Moderately likely	1	(1) Yes, I worked for someone else for wages, salary, piece rate, commission, tips, or payments 'in kind,' for example, food or lodging received as payment for work performed	15		0	0	0	0	0	0	0	0	0	0	0	0	1	2	2	2
1	21622129	ABS		0.336999		11366.6		3788.86	(8) New York	1	1	1	0	1	2	2	1	1	1	1	1	1	1	(0) No	(0) No	(0) No	(0) No	1	(1) Extremely likely	1	(3) No, I did not work for pay last week.		(2) I am retired	0	0	0	0	0	0	0	0	0	0	0	0	1	2	2	2
1	21623959	ABS		0.255098		4051.53		1350.51	(14) Chicago-Naperville-Elgin, Illinois-Indiana-Wisconsin	1	2	1	0	1	2	1	1	4	2	2	1	1	1	(0) No	(0) No	(0) No	(0) No	4	(3) Moderately likely	0	(3) No, I did not work for pay last week.		(3) I was laid-off temporarily or furloughed	0	0	0	0	0	0	1	0	0	0	0	0	0	2	2	2
1	21624163	ABS		0.288328		3005.09		1001.7	(2) Colorado	2	2	2	0	1	1	1	2	1	1	2	1	1	1	(0) No	(0) No	(0) No	(0) No	2	(2) Very likely	1	(3) No, I did not work for pay last week.		(2) I am retired	0	1	0	1	0	0	1	1	0	0	0	0	1	2	2	2
1	21626371	ABS		0.324257		3501.31		1167.1	(4) Louisiana	2	2	2	1	1	2	2	3	3	3	3	1	1	1	(0) No	(0) No	(0) No	(0) No	3	(3) Moderately likely	1	(3) No, I did not work for pay last week.		(2) I am retired	0	1	0	0	0	0	1	0	0	0	0	0	0	2	2	2
1	21631153	ABS		2.45087		30376.9		10125.6	(11) Atlanta-Sandy Springs-Alpharetta, Georgia	2	1	1	0	0	2	2	1	1	1	1	1	1	0	(0) No	(0) No	(0) No	(0) No	3	(3) Moderately likely	0	(2) Yes, I worked as self-employed in my own business, professional practice, or farm			0	0	0	0	0	0	0	0	0	0	0	0	0		2	2
1	21631268	ABS		0.574234		2393.09		797.697	(16) Columbus, Ohio	0	3	3	4	4	2	2	4	1	1	1	0	1	1	(0) No	(0) No	(0) No	(0) No	5	(5) Not likely at all	0	(3) No, I did not work for pay last week.		(8) I was unemployed and looking for work starting before March 1, 2020 when COVID-19 began spreading in the United States	1	1	1	1	1	0	1	0	0	0	0	0	1	2	2	2
1	21631272	ABS		2.24254		24490.9		8163.63	(5) Minnesota	2	3	4	1	0	2	1	3	1	2	2	1	1	1	(0) No	(0) No	(0) No	(0) No	2	(2) Very likely	0	(1) Yes, I worked for someone else for wages, salary, piece rate, commission, tips, or payments 'in kind,' for example, food or lodging received as payment for work performed	40		0	0	0	0	0	0	0	1	0	0	0	0	0	2	2	2
1	21631594	ABS		0.846213		1954.03		651.343	(13) Birmingham-Hoover, Alabama	3	2	2	0	0	2	2	1	1	1	1	1	1	1	(1) Yes	(0) No	(0) No	(0) No	1	(2) Very likely	1	(3) No, I did not work for pay last week.		(98) SKIPPED ON WEB	0	0	0	0	0	0	0	0	0	0	0	0	1	2	2	2
1	21632894	ABS		2.22501		10291.7		3430.55	(18) Pittsburgh, Pennsylvania	3	4		1	0	2	1	1	1	2	1	1	1	1	(0) No	(0) No	(0) No	(0) No	4	(1) Extremely likely	1	(3) No, I did not work for pay last week.		(2) I am retired	1	1	0	0	0	0		0	0	0	0	0	0	2	2	2
1	21633771	ABS		1.87393		14601.8		4867.26	(9) Oregon	1	4	4		0	2	2	1	1	2	1	1	1	1	(0) No	(0) No	(0) No	(0) No	2	(2) Very likely	0	(1) Yes, I worked for someone else for wages, salary, piece rate, commission, tips, or payments 'in kind,' for example, food or lodging received as payment for work performed	8		0	0	0	0	0	0	1	0	0	0	0	0	0	2	2	2
1	21635955	ABS		0.856452		13602.4		4534.12	(14) Chicago-Naperville-Elgin, Illinois-Indiana-Wisconsin	1	2	2	0	0	2	2	1	1	1	1	1	1	1	(0) No	(0) No	(0) No	(0) No	3	(3) Moderately likely	1	(3) No, I did not work for pay last week.		(3) I was laid-off temporarily or furloughed	0	0	0	0	0	0	0	0	0	0	0	0	1	2	2	2
1	21636853	ABS		0.488219		1545.75		515.249	(15) Cleveland-Elyria, Ohio	1	2	2	1	1	2	2	1	2	1	1	1	1	1	(0) No	(0) No	(0) No	(0) No	3	(3) Moderately likely	1	(1) Yes, I worked for someone else for wages, salary, piece rate, commission, tips, or payments 'in kind,' for example, food or lodging received as payment for work performed	40		0	1	0	0	0	1	1	0	0	0	0	0	1	2	2	2
1	21637675	ABS		0.582481		6361.32		2120.44	(5) Minnesota	1	2	2	0	0	2	1	1	1	1	3	1	1	1	(0) No	(0) No	(0) No	(0) No	1	(1) Extremely likely	1	(3) No, I did not work for pay last week.		(4) I was not at my usual jobs because I was caring for children not in school	0	0	0	0	0	0	0	0	0	0	0	0	0	2	2	2
1	21639800	ABS		3.03003		23610.2		7870.06	(9) Oregon	2	3	3	0	0	2	2	3	3	2	1	0	1	1	(1) Yes	(0) No	(0) No	(0) No	2	(2) Very likely	0	(3) No, I did not work for pay last week.		(1) I do not want to be employed at this time	0	0	0	1	0	1	1	1	0	0	0	0	1	2	2	2
1	21639971	ABS		0.84143		9189.32		3063.11	(5) Minnesota	1	1	2	0	0	2	1	1	3	1	2	1	1	1	(0) No	(0) No	(0) No	(0) No	1	(1) Extremely likely	0	(1) Yes, I worked for someone else for wages, salary, piece rate, commission, tips, or payments 'in kind,' for example, food or lodging received as payment for work performed	40		0	0	0	0	0	0	0	0	0	0	0	0	0	2	2	2
1	21641561	ABS		0.645285		31977		10659	(1) California	2	1	1	0	0	2	2	1	2	1	1	1	1	1	(0) No	(0) No	(0) No	(0) No	1	(1) Extremely likely	0	(1) Yes, I worked for someone else for wages, salary, piece rate, commission, tips, or payments 'in kind,' for example, food or lodging received as payment for work performed	32		0	0	0	0	0	0	0	0	0	0	0	0	0	2	2	2
1	21641758	ABS		0.310527		717.053		239.018	(13) Birmingham-Hoover, Alabama	1	3	3	1	1	2	2	1	1	1	1	1	1	1	(0) No	(0) No	(0) No	(0) No	3	(1) Extremely likely	0	(1) Yes, I worked for someone else for wages, salary, piece rate, commission, tips, or payments 'in kind,' for example, food or lodging received as payment for work performed	16		0	1	0	0	0	0	0	0	0	0	0	0	1	2	2	2
1	21644641	ABS		0.807663		3735.8		1245.27	(18) Pittsburgh, Pennsylvania	1	1	1	0	0	2	2	1	1	2	1	1	1	1	(0) No	(0) No	(0) No	(0) No	1	(1) Extremely likely	1	(3) No, I did not work for pay last week.		(3) I was laid-off temporarily or furloughed	0	0	0	0	0	0	1	0	0	0	0	0	1	2	2	2
1	21645808	ABS		2.69057		5385.76		1795.25	(7) Montana	1	2	0	2	2	2	1	2	4	1	1	0	1	1	(0) No	(0) No	(0) No	(0) No	3	(1) Extremely likely	1	(1) Yes, I worked for someone else for wages, salary, piece rate, commission, tips, or payments 'in kind,' for example, food or lodging received as payment for work performed	44		0	1	0	0	0	0	1	0	0	0	0	0	0	2	2	2
1	21646427	ABS		3.44768		116286		38762.1	(8) New York	2	2	2	1	0	1	2	2	3	4	3	1	1	1	(0) No	(0) No	(0) No	(0) No	3	(3) Moderately likely	1	(3) No, I did not work for pay last week.		(8) I was unemployed and looking for work starting before March 1, 2020 when COVID-19 began spreading in the United States	0	1	1	1	0	1	0	1	0	0	0	0	0	2	2	2
1	21646440	ABS		0.257673		2007.8		669.268	(9) Oregon	1	0	0	0	0	2	2	1	1	1	1	1	1	1	(0) No	(0) No	(0) No	(0) No	2	(2) Very likely	0	(1) Yes, I worked for someone else for wages, salary, piece rate, commission, tips, or payments 'in kind,' for example, food or lodging received as payment for work performed	30		0	0	0	0	0	0	0	0	0	0	1	0	0	2	2	2
1	21651437	ABS		0.286723		1326.22		442.073	(18) Pittsburgh, Pennsylvania	2	3	3	0	0	2	2	1	4	2	2	1	1	1	(1) Yes	(0) No	(0) No	(0) No	3	(2) Very likely	1	(1) Yes, I worked for someone else for wages, salary, piece rate, commission, tips, or payments 'in kind,' for example, food or lodging received as payment for work performed	40		0	0	0	1	1	1	1	1	0	0	0	0	1	2	2
1	21652011	ABS		0.399682		4364.95		1454.98	(5) Minnesota	1	1	1	0	1	2	1	2	4	2	2	1	1	1	(0) No	(0) No	(0) No	(0) No	1	(1) Extremely likely	0	(3) No, I did not work for pay last week.		(1) I do not want to be employed at this time	0	0	0	0	0	0	0	0	0	0	0	0	0	2	2	2
1	21653044	ABS		1.33147		21146.8		7048.93	(14) Chicago-Naperville-Elgin, Illinois-Indiana-Wisconsin	1	2	2	0	1	2	2	4	3	3	1	1	1	1	(1) Yes	(0) No	(0) No	(0) No	1	(1) Extremely likely	0	(1) Yes, I worked for someone else for wages, salary, piece rate, commission, tips, or payments 'in kind,' for example, food or lodging received as payment for work performed	40		0	1	0	0	0	1	1	1		0	0	1	1	2	2	2
1	21656706	ABS		0.494275		6126.22		2042.07	(11) Atlanta-Sandy Springs-Alpharetta, Georgia	1	2	1	0	0	2	2	4	3	3	3	1	1	1	(0) No	(0) No	(0) No	(0) No	2	(2) Very likely	0	(3) No, I did not work for pay last week.		(3) I was laid-off temporarily or furloughed	0	1	1	0	0	0	1	0	0	0	0	0	0	2	2	2
1	21657306	ABS		1.28196		63527.1		21175.7	(1) California	0	4	0	4	1	2	1	4	4	4	4	1	1	1	(1) Yes	(0) No	(0) No	(0) No	4	(4) Not too likely	1	(3) No, I did not work for pay last week.		(3) I was laid-off temporarily or furloughed	1	1	1	1	1	1	1	1	0	0	0	0	0	2	2	2
1	21657333	ABS		2.98705		47441		15813.7	(14) Chicago-Naperville-Elgin, Illinois-Indiana-Wisconsin	2	4	4	1	1	2	2	2	2	2	2	1	1	1	(0) No	(0) No	(0) No	(0) No	3	(2) Very likely	1	(3) No, I did not work for pay last week.		(3) I was laid-off temporarily or furloughed	1	1	0	0	0	0	0	0	0	0	0	0	1	2	2	2
1	21658128	ABS		0.47507		950.954		316.985	(7) Montana	1	1	1	0	0	2	2	2	2	1	1	1	1	1	(0) No	(0) No	(0) No	(0) No	5	(1) Extremely likely	0	(2) Yes, I worked as self-employed in my own business, professional practice, or farm			0	0	0	0	0	0	0	0	0	0	0	0	0	2	2	2
1	21659676	ABS		0.401198		6371.91		2123.97	(14) Chicago-Naperville-Elgin, Illinois-Indiana-Wisconsin	0	2	2	0	1	2	2	1	1	1	1	1	1	1	(0) No	(0) No	(0) No	(0) No	2	(1) Extremely likely	1	(1) Yes, I worked for someone else for wages, salary, piece rate, commission, tips, or payments 'in kind,' for example, food or lodging received as payment for work performed	40		0	1	1	0	0	0	1	0	0	0	0	0	0	2	2	2
1	21660653	ABS		3.92989		40959		13653	(2) Colorado	1	3	1	0	0	2	1	1	3	2	2	1	1	1	(0) No	(0) No	(0) No	(0) No	2	(3) Moderately likely	1	(2) Yes, I worked as self-employed in my own business, professional practice, or farm			0		0	0	0	0	0	0	0	0	0	0	0	2	2	2
1	21660697	ABS		0.654957		7072.19		2357.4	(4) Louisiana	2	1	2	1	3	2	1	1	1	1	1	0	1	1	(0) No	(0) No	(0) No	(0) No	5	(5) Not likely at all	0	(3) No, I did not work for pay last week.		(2) I am retired	0	1	0	0	0	0	0	0	0	0	0	0	1	2	2	2
1	21661677	ABS		0.943309		54164.4		18054.8	(10) Texas	1	1	1	0	0	2	2	1	1	1	1	1	1	1	(0) No	(0) No	(0) No	(0) No	5	(2) Very likely	0	(1) Yes, I worked for someone else for wages, salary, piece rate, commission, tips, or payments 'in kind,' for example, food or lodging received as payment for work performed	32		0	0	0	0	0	0	1	0	0	0	0	0	0	2	2	2
1	21661832	ABS		0.174576		6095.84		2031.95	(3) Florida	3	1	1	0	1	2	2	1	1	1	1	1	1	1	(0) No	(0) No	(0) No	(0) No	2	(2) Very likely	0	(3) No, I did not work for pay last week.		(2) I am retired	0	1	1	0	0	0	1	0	0	0	0	0	0	2	2	2
1	21663837	ABS		0.206599		11862.8		3954.28	(10) Texas	1	2	3	0	0	2	2	1	1	1	1	1	1	1	(1) Yes	(0) No	(0) No	(0) No	3	(4) Not too likely	0	(1) Yes, I worked for someone else for wages, salary, piece rate, commission, tips, or payments 'in kind,' for example, food or lodging received as payment for work performed	40		0	0	1	0	0	1	1	0	0	0	0	0	0	2	2	2
1	21665510	ABS		2.11081		28847.9		9615.96	(17) Phoenix-Mesa-Chandler, Arizona	0	2	2	1	2	2	2	2	2	3	2	1	1	1	(0) No	(0) No	(0) No	(0) No	2	(2) Very likely	0	(1) Yes, I worked for someone else for wages, salary, piece rate, commission, tips, or payments 'in kind,' for example, food or lodging received as payment for work performed	40		0	1	0	0		0	0	0	0	1		1	0	2	2	2
1	21665768	ABS		2.41177		29892.3		9964.08	(11) Atlanta-Sandy Springs-Alpharetta, Georgia	1	3	2	1	2	2	2	1	1	1	1	1	1	1	(0) No	(0) No	(0) No	(0) No	1	(2) Very likely	1	(1) Yes, I worked for someone else for wages, salary, piece rate, commission, tips, or payments 'in kind,' for example, food or lodging received as payment for work performed	40		0	0	0	0	0	0	1	0	0	0	0	0	1	2	2	2
1	21666403	ABS		0.740074		36674.2		12224.7	(1) California	1	1	1	0	0	2	2	1	1	1	1	1	1	1	(0) No	(0) No	(0) No	(0) No	1	(2) Very likely	0	(1) Yes, I worked for someone else for wages, salary, piece rate, commission, tips, or payments 'in kind,' for example, food or lodging received as payment for work performed	34		0	0	0	0	0	1	1	0	0	0	0	0	0	2	2	2
1	21668977	ABS		0.391283		19390		6463.32	(1) California	2	1	1	1	2	2	2	1	1	2	3	1	1	1	(0) No	(0) No	(0) No	(0) No	1	(1) Extremely likely	0	(1) Yes, I worked for someone else for wages, salary, piece rate, commission, tips, or payments 'in kind,' for example, food or lodging received as payment for work performed	38		0	0	0	1	0	0	0	0	0	0	0	0	1	2	2	2
1	21670824	ABS		0.384433		6105.65		2035.22	(14) Chicago-Naperville-Elgin, Illinois-Indiana-Wisconsin	2	2	2	1	3	2	1	2	2	3	3	1	1	1	(1) Yes	(0) No	(0) No	(0) No	2	(1) Extremely likely	0	(3) No, I did not work for pay last week.		(2) I am retired	0	0	1	0	0	0	1	0	0	0	0	0	1	2	2	2
1	21671196	ABS		0.617708		2574.27		858.089	(16) Columbus, Ohio	1	3	3	0	1	2	2	2	4	3	3	1	1	1	(0) No	(0) No	(0) No	(0) No	1	(1) Extremely likely	1	(1) Yes, I worked for someone else for wages, salary, piece rate, commission, tips, or payments 'in kind,' for example, food or lodging received as payment for work performed	40		0	0	0	0	0	0	1	0	0	0	0	0	0	2	2	2
1	21672540	ABS		1.60656		7431.05		2477.02	(18) Pittsburgh, Pennsylvania	1	3	3	0	0	2	2	1	2	1	1	0	1	0	(1) Yes	(0) No	(0) No	(0) No	4	(5) Not likely at all	1	(3) No, I did not work for pay last week.		(3) I was laid-off temporarily or furloughed	0			0		0	0	0	0	0	0	0	0	2	2	2
1	21674237	ABS		0.862063		1990.63		663.543	(13) Birmingham-Hoover, Alabama	2	3	3	0	0	2	1	1	1	1	1	1	1	1	(0) No	(0) No	(0) No	(0) No	1	(2) Very likely	1	(1) Yes, I worked for someone else for wages, salary, piece rate, commission, tips, or payments 'in kind,' for example, food or lodging received as payment for work performed	32		0	0	0	0	0	0	0	0	0	0	0	0	0	2	2	2
1	21680709	ABS		0.517615		1036.12		345.373	(7) Montana	2	4	4	1	1	2	2	4	4	3	4	1	1	1	(0) No	(0) No	(0) No	(0) No	2	(1) Extremely likely	1	(3) No, I did not work for pay last week.		(9) I was unemployed and looking for work starting after March 1, 2020 when COVID-19 began spreading in the United States	0	0	0	0	0	0	1	1	0	0	0	0	0	2	2	2
1	21680868	ABS		0.855502		9343		3114.33	(5) Minnesota	1	1	2	0	0	2	2	4	1	2	2	1	1	1	(0) No	(0) No	(0) No	(0) No	1	(1) Extremely likely	1	(1) Yes, I worked for someone else for wages, salary, piece rate, commission, tips, or payments 'in kind,' for example, food or lodging received as payment for work performed	40		0	0	0	0	0	0	1	1	0	0	0	0	1	2	2	2
1	21682652	ABS		0.554342		31830.1		10610	(10) Texas	1	1	2	0	0	2	2	2	2	2	2	1	1	1	(0) No	(0) No	(0) No	(0) No	2	(2) Very likely	1	(1) Yes, I worked for someone else for wages, salary, piece rate, commission, tips, or payments 'in kind,' for example, food or lodging received as payment for work performed	50		0	0	0	0	0	0		0	0	0	0	0	0	2	2
1	21683394	ABS		0.472819		1496.99		498.997	(15) Cleveland-Elyria, Ohio	1	2	4	0	0	2	2	1	1	1	1	1	1	1	(0) No	(0) No	(0) No	(0) No	5	(5) Not likely at all	0	(2) Yes, I worked as self-employed in my own business, professional practice, or farm			0	0	0	0	0	0	1	0	0	0	0	0	0	2	2	1
1	21685252	ABS		0.935052		12779.1		4259.7	(17) Phoenix-Mesa-Chandler, Arizona	1	0	0	0	0	2	2	1	3	1	1	0	1	1	(0) No	(0) No	(0) No	(0) No	1	(1) Extremely likely	1	(1) Yes, I worked for someone else for wages, salary, piece rate, commission, tips, or payments 'in kind,' for example, food or lodging received as payment for work performed	40		0	0	0	1	0	1	1	1	0	0	0	0	1	2	2	2
1	21686186	ABS		0.421532		843.787		281.262	(7) Montana	2	1	1	0	1	1	1	1	1	1	1	1	1	0	(0) No	(0) No	(0) No	(0) No	5	(1) Extremely likely	1	(1) Yes, I worked for someone else for wages, salary, piece rate, commission, tips, or payments 'in kind,' for example, food or lodging received as payment for work performed	40		0	1	0	0	0	0	1	0	0	0	0	0	0	2	2	2
1	21686684	ABS		0.689181		10016.8		3338.93	(6) Missouri	2	0	0	0	0	2	2	1	1	1	1	1	1	1	(0) No	(0) No	(0) No	(0) No	2	(2) Very likely	1	(1) Yes, I worked for someone else for wages, salary, piece rate, commission, tips, or payments 'in kind,' for example, food or lodging received as payment for work performed	40		0	0	0	0	0	0	1	0	0	0	0	0	0	2	2	2
1	21687761	ABS		0.582481		6361.32		2120.44	(5) Minnesota	2	3	3	0	0	1	1	1	1	1	1	1	1	1	(0) No	(0) No	(0) No	(0) No	4	(4) Not too likely	0	(1) Yes, I worked for someone else for wages, salary, piece rate, commission, tips, or payments 'in kind,' for example, food or lodging received as payment for work performed	40		0	0	0	0	0	1	1	1	0	0	0	0	1	2	2	2
1	21688664	ABS		0.423216		1957.56		652.519	(18) Pittsburgh, Pennsylvania	2	1	1	1	1	2	2	1	1	1	1	1	1	1	(1) Yes	(0) No	(0) No	(0) No	2	(5) Not likely at all	0	(3) No, I did not work for pay last week.		(3) I was laid-off temporarily or furloughed	1	1	0	0	0	0	0	0	0	0	0	0	0	2	2	2
1	21690393	ABS		0.471953		4918.9		1639.63	(2) Colorado	2	4	4	1	2	2	2	1	1	1	1	1	1	1	(0) No	(0) No	(0) No	(0) No	2	(2) Very likely	0	(1) Yes, I worked for someone else for wages, salary, piece rate, commission, tips, or payments 'in kind,' for example, food or lodging received as payment for work performed	40		0	0	0	0	0	0	1	0	0	0	0	0	0	2	2	2
1	21692865	ABS		0.410285		4480.75		1493.58	(5) Minnesota	2	4	3	0	1	2	1	1	1	2	1	1	1	1	(1) Yes	(0) No	(0) No	(0) No	3	(4) Not too likely	0	(1) Yes, I worked for someone else for wages, salary, piece rate, commission, tips, or payments 'in kind,' for example, food or lodging received as payment for work performed	50		0	1	0	1	0	0	1	0	0	0	0	0	1	2		2
1	21693633	ABS		1.16644		5395.3		1798.43	(18) Pittsburgh, Pennsylvania	1	4	4	1	3	2	2	3	3	1	3	1	1	1	(0) No	(0) No	(0) No	(0) No	1	(3) Moderately likely	0	(1) Yes, I worked for someone else for wages, salary, piece rate, commission, tips, or payments 'in kind,' for example, food or lodging received as payment for work performed	30		0	1	0	0	0	0	0	0	0	0	0	0	0	2	2	2
1	21694225	ABS		0.589668		1866.94		622.315	(15) Cleveland-Elyria, Ohio	1	0	0	0	0	1	1	4	1	2	1	1	1	1	(1) Yes	(0) No	(0) No	(0) No	1	(1) Extremely likely	0	(1) Yes, I worked for someone else for wages, salary, piece rate, commission, tips, or payments 'in kind,' for example, food or lodging received as payment for work performed	80		0	0	0	1	0	0	1	1						2	2	2
1	21695407	ABS		0.616503		1234.06		411.354	(7) Montana	2	1	1	0	0	1	2	1	3	1	1	1	1	1	(0) No	(0) No	(0) No	(0) No	3	(3) Moderately likely	1	(1) Yes, I worked for someone else for wages, salary, piece rate, commission, tips, or payments 'in kind,' for example, food or lodging received as payment for work performed	40		0	0	0	0	0	0	1	0	0	0	0	1	1	2	2	2
1	21696166	ABS		0.428614		3339.79		1113.26	(9) Oregon	1	1	1	0	0	2	1	2	1	1	2	1	1	1	(0) No	(0) No	(0) No	(0) No	2	(1) Extremely likely	0	(1) Yes, I worked for someone else for wages, salary, piece rate, commission, tips, or payments 'in kind,' for example, food or lodging received as payment for work performed	40		0	0	0	0	0	0	0	0	0	0	0	0	0	2	2	2
1	21696530	ABS		0.699491		8669.73		2889.91	(11) Atlanta-Sandy Springs-Alpharetta, Georgia	1	4	1	0	0	2	1	1	1	1	1	1	1	1	(0) No	(0) No	(0) No	(0) No	1	(88) Already done this	0	(3) No, I did not work for pay last week.		(7) I was not at my usual jobs because I was recovering from COVID-19 or isolating due to exposure to COVID-19	0	1	0	0	0	1	1	0	0	0	1	0	0	2	2	2
1	21699277	ABS		1.77321		19147		6382.34	(4) Louisiana	1	2	3	1	1	2	2	1	1	1	1	1	1	1	(0) No	(0) No	(0) No	(0) No	5	(5) Not likely at all	0	(1) Yes, I worked for someone else for wages, salary, piece rate, commission, tips, or payments 'in kind,' for example, food or lodging received as payment for work performed	42		0	1	0	0	0	0	0	0	0	0	0	0	0	2	2	2
1	21699655	ABS		2.96729		9394.73		3131.58	(15) Cleveland-Elyria, Ohio	1	4	4	0	0	2	2	1	1	1	1	1	1	1	(0) No	(0) No	(0) No	(0) No	2	(2) Very likely	0	(3) No, I did not work for pay last week.		(2) I am retired	0	0	0	0	0	0	1	0	0	0	0	0	0	2	2	1
1	21700031	ABS		0.262816		13023.8		4341.27	(1) California	3	0	0	0	0	2	2	2	1	2	2	1	1	1	(0) No	(0) No	(0) No	(0) No	2	(2) Very likely	0	(3) No, I did not work for pay last week.		(2) I am retired	0	1	0	0	0	0	1	0	0	0	1	0	0	2	2	2
1	21705840	ABS		0.425459		4594.08		1531.36	(4) Louisiana	2	3	3	2	2	2	1	3	3	2	1	0	1	1	(0) No	(0) No	(0) No	(0) No	5	(3) Moderately likely	1	(3) No, I did not work for pay last week.		(4) I was not at my usual jobs because I was caring for children not in school	0	0	0	1	0	0	1	0	0	0	0	0	0	2	2	2
1	21706285	ABS		3.70406		7414.47		2471.49	(7) Montana	1	4	4	0	0	2	2	2	4	1	1	0	1	1	(0) No	(0) No	(0) No	(0) No	1	(1) Extremely likely	0	(1) Yes, I worked for someone else for wages, salary, piece rate, commission, tips, or payments 'in kind,' for example, food or lodging received as payment for work performed	50		0	1	0	0	0	0	1	0	0	0	0	0	0	2	2	2
1	21707842	ABS		0.353417		3859.69		1286.56	(5) Minnesota	2	2	2	0	2	2	1	1	4	4	4	1	1	1	(1) Yes	(0) No	(0) No	(0) No	1	(1) Extremely likely	0	(3) No, I did not work for pay last week.		(98) SKIPPED ON WEB	0	0	0	0	0	0	0	0	0	0	0	0	0	2	2	2
1	21710193	ABS		0.729975		7608.12		2536.04	(2) Colorado	2	1	1	1	1	2	1	1	1	1	1	1	0	1	(0) No	(0) No	(0) No	(0) No	1	(1) Extremely likely	0	(1) Yes, I worked for someone else for wages, salary, piece rate, commission, tips, or payments 'in kind,' for example, food or lodging received as payment for work performed	20		0	0	0	0	0	0	1	0	0	0	0	0	0	2	2	2
1	21710379	ABS		0.368068		1165.34		388.446	(15) Cleveland-Elyria, Ohio	1	2	1	0	0	2	1	4	4	4	3	1	1	1	(0) No	(0) No	(0) No	(0) No	3	(3) Moderately likely	1	(1) Yes, I worked for someone else for wages, salary, piece rate, commission, tips, or payments 'in kind,' for example, food or lodging received as payment for work performed	5		0	0	0	0	0	0	1	0	0	0	0	0	0	2	2	2
1	21710973	ABS		0.305871		968.416		322.805	(15) Cleveland-Elyria, Ohio	1	1	1	0	0	2	2	1	1	1	4	1	1	1	(0) No	(0) No	(0) No	(0) No	1	(1) Extremely likely	0	(1) Yes, I worked for someone else for wages, salary, piece rate, commission, tips, or payments 'in kind,' for example, food or lodging received as payment for work performed	40		0	0	0	0	0	0	1	0	0	0	0	0	1	2	2	2
1	21711442	ABS		1.23847		19669.7		6556.58	(14) Chicago-Naperville-Elgin, Illinois-Indiana-Wisconsin	1	2	1	1	1	2	2	2	1	1	1	1	0	0	(0) No	(0) No	(0) No	(0) No	1	(2) Very likely	0	(3) No, I did not work for pay last week.		(3) I was laid-off temporarily or furloughed	1	1	0	1	0	0	0	0	0	0	0	1	1	2	2	1
1	21711952	ABS		0.570858		2640.47		880.157	(18) Pittsburgh, Pennsylvania	1	2	1	0	0	2	1	2	1	1	1	1	1	1	(0) No	(0) No	(0) No	(0) No	4	(1) Extremely likely	1	(1) Yes, I worked for someone else for wages, salary, piece rate, commission, tips, or payments 'in kind,' for example, food or lodging received as payment for work performed	60		0	0	0	0	0	0	0	1	0	0	0	0	1	2	2	2
1	21712274	ABS		1.0394		12882.7		4294.22	(11) Atlanta-Sandy Springs-Alpharetta, Georgia	2	2	2	0	0	1	2	2	2	1	1	1	1	1	(1) Yes	(0) No	(0) No	(0) No		(1) Extremely likely	1	(3) No, I did not work for pay last week.		(3) I was laid-off temporarily or furloughed	0	0	0	0	0	0	0	0	0	0	0	0	1	2	2	2
1	21712456	ABS		0.227923		3312.7		1104.23	(6) Missouri	1	1	0	1	1	2	2	1	1	1	1	1	1	1	(0) No	(0) No	(0) No	(0) No	2	(2) Very likely	0	(2) Yes, I worked as self-employed in my own business, professional practice, or farm			1	1	1	0	0	0	1	0	0	0	0	0	1	2	2	2
1	21714075	ABS		0.379916		4149.09		1383.03	(5) Minnesota	1	1	2	0	0	2	2	1	1	3	1	0	1	1	(0) No	(0) No	(0) No	(0) No	1	(1) Extremely likely	1	(3) No, I did not work for pay last week.		(2) I am retired	0	0	1	0	0	0	0	0	0	0	0	0	1	2	2	2
1	21714373	ABS		0.772981		8441.79		2813.93	(5) Minnesota	1	2	2	1	1			1	1	1	1	1	1	1	(0) No	(0) No	(0) No	(0) No	5	(5) Not likely at all	1	(1) Yes, I worked for someone else for wages, salary, piece rate, commission, tips, or payments 'in kind,' for example, food or lodging received as payment for work performed	39		0	0	0	0	0	0	0	0	0	0	0	0	0	2	2	2
1	21716870	ABS		0.344159		1838.3		612.768	(12) Baltimore-Columbia-Towson, Maryland	1	3	3	0	1	2	1	3	3	2		1	1	1	(0) No	(0) No	(0) No	(0) No	1	(1) Extremely likely	1	(1) Yes, I worked for someone else for wages, salary, piece rate, commission, tips, or payments 'in kind,' for example, food or lodging received as payment for work performed	40		0	0	0	0	0	0	0	0	0	0	0	0	1	2	2	2
1	21720247	ABS		0.288371		3941.08		1313.69	(17) Phoenix-Mesa-Chandler, Arizona	1	2	2	0	0		2	3	1	2	1	1	1	1	(0) No	(0) No	(0) No	(0) No	1	(1) Extremely likely	0	(3) No, I did not work for pay last week.		(2) I am retired	0	1	1	0	0	0	0	0	0	0	0	0	1	2	2	2
1	21722242	ABS		0.176601		816.859		272.286	(18) Pittsburgh, Pennsylvania	1	1	1	0	1	1	1	2	1	1	1	1	1	1	(0) No	(0) No	(0) No	(0) No	1	(2) Very likely	0	(3) No, I did not work for pay last week.		(2) I am retired	0	0	0	1	0	0	1	1	0	0	0		1	2	2	2
1	21725218	ABS		1.14581		3627.73		1209.24	(15) Cleveland-Elyria, Ohio	2	0	0	0	0	2	2	1	1	2	1	1	1	1	(0) No	(0) No	(0) No	(0) No	3	(3) Moderately likely	0	(3) No, I did not work for pay last week.		(3) I was laid-off temporarily or furloughed	0	0	0	1	0	0	1	1	0	0	1	1	0	2	2	2
1	21726016	ABS		0.536321		5589.77		1863.26	(2) Colorado	1	1	1	0	0	2	2	1	1	1	1	1	0	0	(0) No	(0) No	(0) No	(0) No	3	(3) Moderately likely	0	(3) No, I did not work for pay last week.		(1) I do not want to be employed at this time	0	0	0	0	0	0	0	0	0	0	0	0	0	2	2	2
1	21727214	ABS		4.63546		36119.8		12039.9	(9) Oregon	3	3	3	1	2	2	2	1	1	1	1	0	1	1	(0) No	(0) No	(0) No	(0) No	1	(1) Extremely likely	0	(1) Yes, I worked for someone else for wages, salary, piece rate, commission, tips, or payments 'in kind,' for example, food or lodging received as payment for work performed	45		0	0	0	0	0	0	1	0		0	0	0	0	2	2	2
1	21728658	ABS		0.390121		4835.29		1611.76	(11) Atlanta-Sandy Springs-Alpharetta, Georgia	0	4	4	0	0	1	1	1	1	1	1	1	1	1	(0) No	(0) No	(0) No	(0) No	1	(1) Extremely likely	0	(2) Yes, I worked as self-employed in my own business, professional practice, or farm			0	1	1	1	0	1	1	0	0	0	0	0	1	2	2	2
1	21732425	ABS		0.330301		4800.7		1600.23	(6) Missouri	2	0	1	0	1	2	2	2	4	2	3	1	1	1	(0) No	(0) No	(0) No	(0) No	1	(1) Extremely likely	1	(1) Yes, I worked for someone else for wages, salary, piece rate, commission, tips, or payments 'in kind,' for example, food or lodging received as payment for work performed	20		0	1	0	0	0	0	0	1	0	0	0	0	0	2	2	2
1	21734444	ABS		1.44177		17869.8		5956.61	(11) Atlanta-Sandy Springs-Alpharetta, Georgia	1	2	2	2	2	2	2	1	2	1	1	1	1	1	(0) No	(0) No	(0) No	(0) No	2	(2) Very likely	0	(3) No, I did not work for pay last week.		(2) I am retired	0	1	1		0	1	0	0	0	0	0	0	0	2	2	2
1	21737130	ABS		0.891817		1785.16		595.055	(7) Montana	1	2	1	1	1	2	1	1	1	1	1	1	1	1	(1) Yes	(0) No	(0) No	(0) No	1	(1) Extremely likely	0	(3) No, I did not work for pay last week.		(98) SKIPPED ON WEB	0	0	0	0	0	0	0	0	0	0	0	0	0	2	2	2
1	21740274	ABS		0.332788		2593.1		864.368	(9) Oregon	2	2	1	1	0	2	1	2	2	1	1	1	1	1	(0) No	(0) No	(0) No	(0) No	2	(2) Very likely	0	(1) Yes, I worked for someone else for wages, salary, piece rate, commission, tips, or payments 'in kind,' for example, food or lodging received as payment for work performed	30		0	0	0	0	0	0	0	0	0	0	0	0	0	2	2	2
1	21740743	ABS		0.865132		30208.6		10069.5	(3) Florida	2	4	2	1	2	2	2	1	1	1	1	1	1	1	(0) No	(0) No	(0) No	(0) No	1	(1) Extremely likely	0	(98) SKIPPED ON WEB			1	1	0	0	0	0	0	0	0	0	0	0	1	2	2	2
1	21743177	ABS		1.13737		8862.43		2954.14	(9) Oregon	1	3	3	0	0	2	2	2	2	2	2	1	1	1	(0) No	(0) No	(0) No	(0) No	2	(1) Extremely likely	0	(2) Yes, I worked as self-employed in my own business, professional practice, or farm			0	0	0	0	0	0	0	0	0	0	0	0	0	2	2	2
1	21744333	ABS		0.750597		1733.24		577.746	(13) Birmingham-Hoover, Alabama	3	1	1	0	0	1	1	1	1	1	1	1	1	1	(0) No	(0) No	(0) No	(0) No	2	(2) Very likely	0	(2) Yes, I worked as self-employed in my own business, professional practice, or farm			0	0	0	0	0	0	1	0	0	0	0	0	0	2	2	2
1	21745111	ABS		0.371273		2892.98		964.328	(9) Oregon	1	2	1	0	1	2	2	1	2	2	2	1	1	1	(0) No	(0) No	(0) No	(0) No	2	(2) Very likely	1	(1) Yes, I worked for someone else for wages, salary, piece rate, commission, tips, or payments 'in kind,' for example, food or lodging received as payment for work performed	40		0	0	0	1	0	0	1	0	0	0	0	0	0	2	2	2
1	21749865	ABS		0.24614		8302.02		2767.34	(8) New York	1	2	2	0	0	2		1	1	1	2	1	1	0	(0) No	(0) No	(0) No	(0) No	2	(3) Moderately likely	1	(1) Yes, I worked for someone else for wages, salary, piece rate, commission, tips, or payments 'in kind,' for example, food or lodging received as payment for work performed	40		0	0	0	0	0	0	0	0	0	0	1	1	0	2	2	2
1	21751801	ABS		0.851911		11642.8		3880.95	(17) Phoenix-Mesa-Chandler, Arizona	1	4	2	2	2	2	2	1	3	2	2	1	1	1	(0) No	(0) No	(0) No	(0) No	1	(3) Moderately likely	0	(3) No, I did not work for pay last week.		(8) I was unemployed and looking for work starting before March 1, 2020 when COVID-19 began spreading in the United States	0	0	0	0	0	0		0	0	1	0	1	0	2	2	2
1	21753950	ABS		2.33032		78599.2		26199.7	(8) New York	2	2	2	2	2	2	2	1	1	1	1	1	1	1	(0) No	(0) No	(0) No	(0) No	5	(5) Not likely at all	0	(3) No, I did not work for pay last week.		(2) I am retired	1	1	0	0	0	0	1	0	0	0	0	1	1	2	2	2
1	21760685	ABS		3.91849		62234.3		20744.8	(14) Chicago-Naperville-Elgin, Illinois-Indiana-Wisconsin	0	2	1	0	0	1	1	4	4	4	4	1	1	1	(1) Yes	(0) No	(0) No	(0) No	5	(5) Not likely at all	1	(1) Yes, I worked for someone else for wages, salary, piece rate, commission, tips, or payments 'in kind,' for example, food or lodging received as payment for work performed	15		0	0	0	0	0	1	1	0	0	0	0	1	0	2
1	21760934	ABS		0.310527		717.053		239.018	(13) Birmingham-Hoover, Alabama	2	4	2	0	0	2	1	2	4	3	2	1	1	1	(0) No	(0) No	(0) No	(0) No	3	(2) Very likely	0	(1) Yes, I worked for someone else for wages, salary, piece rate, commission, tips, or payments 'in kind,' for example, food or lodging received as payment for work performed	40		0	0	0	0	0	1	1	0	0	0	0	0	1	2	2	2
1	21761231	ABS		0.303896		4153.27		1384.42	(17) Phoenix-Mesa-Chandler, Arizona	1	1	1	1	0	2	2	1	1	1	1	1	1	1	(0) No	(0) No	(0) No	(0) No	3	(4) Not too likely	0	(1) Yes, I worked for someone else for wages, salary, piece rate, commission, tips, or payments 'in kind,' for example, food or lodging received as payment for work performed	40		0	1	0	0	0	0	0	0	0	0	0	0	0	2	2	2
1	21768103	ABS		0.436188		2329.87		776.623	(12) Baltimore-Columbia-Towson, Maryland	2	1	2	0	1	1	1	2	1	1	2	1	1	1	(0) No	(0) No	(0) No	(0) No	1	(1) Extremely likely	0	(1) Yes, I worked for someone else for wages, salary, piece rate, commission, tips, or payments 'in kind,' for example, food or lodging received as payment for work performed	40		0	0	0	0	0	0	1	0	0	0	0	0	1	2	2	2
1	21768395	ABS		0.228673		3323.6		1107.87	(6) Missouri	1	0	1	0	0	2	1	1	1	2	1	0	1	1	(0) No	(0) No	(0) No	(0) No	1	(4) Not too likely	0	(3) No, I did not work for pay last week.		(3) I was laid-off temporarily or furloughed	0	0	0	0	0	0	0	0	0	0	0	0	0	2	2	2
1	21770533	ABS		0.189633		2591.67		863.889	(17) Phoenix-Mesa-Chandler, Arizona	1	1	1	1	1	2	2	2	1	2	1	1	1	1	(0) No	(0) No	(0) No	(0) No	3	(3) Moderately likely	0	(1) Yes, I worked for someone else for wages, salary, piece rate, commission, tips, or payments 'in kind,' for example, food or lodging received as payment for work performed	40		0	0	0	0	0	1	1	0	0	0	0	0	0	2	2	2
1	21770648	ABS		0.328341		4772.21		1590.74	(6) Missouri	2	1	1	0	0	2	2	2	2	1	2	1	1	1	(0) No	(0) No	(0) No	(0) No	2	(2) Very likely	0	(3) No, I did not work for pay last week.		(2) I am retired	0	1	0	0	0	0	0	0	0	0	0	0	0	2	2	2
1	21770971	ABS		0.614011		2840.07		946.69	(18) Pittsburgh, Pennsylvania	1	4	4	0	0	2	2	1	2	2	2	1	1	1	(0) No	(0) No	(0) No	(0) No	1	(1) Extremely likely	1	(1) Yes, I worked for someone else for wages, salary, piece rate, commission, tips, or payments 'in kind,' for example, food or lodging received as payment for work performed	40		0	0	0	0	0	0	1	0	0	0	0	0	0	2	2	2
1	21771900	ABS		1.92581		23869.1		7956.37	(11) Atlanta-Sandy Springs-Alpharetta, Georgia	1	2		0	0	2	2	1	2	2	2	0	1	1	(0) No	(0) No	(0) No	(0) No	3	(3) Moderately likely	0	(1) Yes, I worked for someone else for wages, salary, piece rate, commission, tips, or payments 'in kind,' for example, food or lodging received as payment for work performed	24		0	0	0	1	0		1	0	0	0	0	0	0	2	2	2
1	21773761	ABS		0.759831		4058.58		1352.86	(12) Baltimore-Columbia-Towson, Maryland	2	2	2	0	0	2	1	1	2	1	2	1	1	1	(0) No	(0) No	(0) No	(0) No	2	(2) Very likely	0	(1) Yes, I worked for someone else for wages, salary, piece rate, commission, tips, or payments 'in kind,' for example, food or lodging received as payment for work performed	40		0	0	0	0	0	0	1	0	0	0	0	0	1	2	2	2
1	21780941	ABS		0.242909		3010.7		1003.57	(11) Atlanta-Sandy Springs-Alpharetta, Georgia	1	1	1	0	1	2	2	1	1	1	1	1	1	1	(0) No	(0) No	(0) No	(0) No	3	(3) Moderately likely	0	(3) No, I did not work for pay last week.		(2) I am retired	0	0	0	0	0	0	0	0	0	0	0	0	1	2	2	2
1	21781713	ABS		0.310978		4939.02		1646.34	(14) Chicago-Naperville-Elgin, Illinois-Indiana-Wisconsin	2	1	1	0	1	1	1	1	2	2	2	0	1	1	(0) No	(0) No	(0) No	(0) No	1	(1) Extremely likely	0	(3) No, I did not work for pay last week.		(3) I was laid-off temporarily or furloughed	0	0	0	0	0	0	0	0	0	0	0	0	0	2	2	2
1	21784149	ABS		1.20283		42000.2		14000.1	(3) Florida	2	2	2	2	2	2	2	1	1	1	1	1	1	1	(0) No	(0) No	(0) No	(0) No	4	(4) Not too likely	0	(3) No, I did not work for pay last week.		(2) I am retired	0	1	0	0	0	0	0	0	0	0	0	0	0	2	2	2
1	21787041	ABS		2.63832		6092.26		2030.75	(13) Birmingham-Hoover, Alabama	2	0	1	0	0	2	2	1	1	1	1	1	1	1	(0) No	(0) No	(0) No	(0) No	3	(3) Moderately likely	0	(3) No, I did not work for pay last week.		(8) I was unemployed and looking for work starting before March 1, 2020 when COVID-19 began spreading in the United States	0	1	0	0	0	1	1	0	0	0	0	0	0	2	2	2
1	21788435	ABS		0.899688		9376.94		3125.65	(2) Colorado	1	4	3	0	0	2	2	2	2	1	1	1	1	1	(1) Yes	(0) No	(0) No	(0) No	2	(2) Very likely	0	(3) No, I did not work for pay last week.		(2) I am retired	1	0	0	0	0	0	0	0	0	0	0	0	1	2	2	2
1	21792604	ABS		0.363633		3789.94		1263.31	(2) Colorado	2	2	2	0	1	2	2	1	1	1	1	1	1	1	(0) No	(0) No	(0) No	(0) No	1	(1) Extremely likely	0	(3) No, I did not work for pay last week.		(98) SKIPPED ON WEB	0	0	1	0	0	1	1	0	0	0	1	0	0	2	2	2
1	21794740	ABS		0.649942		5064.39		1688.13	(9) Oregon	1	0	0	0	0	2	2	2	1	3	1	0	1	1	(0) No	(0) No	(0) No	(0) No	1	(1) Extremely likely	1	(1) Yes, I worked for someone else for wages, salary, piece rate, commission, tips, or payments 'in kind,' for example, food or lodging received as payment for work performed	40		0	1	0	0	0	0	0	1	0	0	0	0	1	2	2	2
1	21797139	ABS		0.315791		3448.78		1149.59	(5) Minnesota	2	1	1	0	1	2	2	1	1	1	3	1	1	1	(0) No	(0) No	(0) No	(0) No	5	(5) Not likely at all	0	(3) No, I did not work for pay last week.		(2) I am retired	0	0	1	0	0	0	1	0	0	0	0	0	0	2	2	2
1	21798524	ABS		1.64464		3797.71		1265.9	(13) Birmingham-Hoover, Alabama	2	3	3	1	1	2	1	2	1	1	1	0	1	1	(0) No	(0) No	(0) No	(0) No	4	(3) Moderately likely	1	(2) Yes, I worked as self-employed in my own business, professional practice, or farm			0	1	0	0	0	0	0	0	0	0	0	0	0	2	2	2
1	21798547	ABS		0.424629		6744.05		2248.02	(14) Chicago-Naperville-Elgin, Illinois-Indiana-Wisconsin	2	1	1	0	0	2	1	1	1	1	1	1	1	1	(0) No	(0) No	(0) No	(0) No	5	(5) Not likely at all	1	(3) No, I did not work for pay last week.		(2) I am retired	0	1	0	0	0	0	0	0	0	0	0	0	0	2	2	2
1	21800325	ABS		0.174576		6095.84		2031.95	(3) Florida	3	2	2			2	2	1	1	1	1	0	1	0	(0) No	(0) No	(0) No	(0) No	5	(3) Moderately likely	0	(1) Yes, I worked for someone else for wages, salary, piece rate, commission, tips, or payments 'in kind,' for example, food or lodging received as payment for work performed	40		0	0	0	0	0	0		0	0	0	0	0	0	2	2	2
1	21800600	ABS		2.50345		31028.6		10342.9	(11) Atlanta-Sandy Springs-Alpharetta, Georgia	1	4	4	1	1	2	2	1	1	1	1	1	0	1	(0) No	(0) No	(0) No	(0) No	5	(4) Not too likely	0	(3) No, I did not work for pay last week.		(2) I am retired	0	0	1	0	0	0	0	0	0	0	1	0	0	2	2	2
1	21801441	ABS		0.265257		3625.2		1208.4	(17) Phoenix-Mesa-Chandler, Arizona	2	3	3	3	3	2	2	1	4	4	3	1	1	1	(0) No	(0) No	(0) No	(0) No	1	(1) Extremely likely	0	(3) No, I did not work for pay last week.		(2) I am retired	0	1		0	0	0	0	0	0	0	0	0	0	2	2	2
1	21801681	ABS		0.361143		5248.97		1749.66	(6) Missouri	2	1	1	0	0	2	2	2	4	3	4	1	1	1	(1) Yes	(0) No	(0) No	(0) No	2	(1) Extremely likely	1	(1) Yes, I worked for someone else for wages, salary, piece rate, commission, tips, or payments 'in kind,' for example, food or lodging received as payment for work performed	55		0	0	0	0	0	0	1	1	0	0	0	0	1	2	2	2
1	21802139	ABS		0.540554		2887.33		962.444	(12) Baltimore-Columbia-Towson, Maryland	2	1	1	1	1	2	2	1	1	1	1	1	1	1	(0) No	(0) No	(0) No	(0) No	3	(2) Very likely	0	(1) Yes, I worked for someone else for wages, salary, piece rate, commission, tips, or payments 'in kind,' for example, food or lodging received as payment for work performed	40		0	0	0	0	0	0	1	0	0	0	0	0	1	2	2	2
1	21805126	ABS		0.497436		1148.65		382.884	(13) Birmingham-Hoover, Alabama	0	1	1	0	0	1	2	1	1	1	1	1	1	0	(0) No	(0) No	(0) No	(0) No	4	(3) Moderately likely	0	(3) No, I did not work for pay last week.		(8) I was unemployed and looking for work starting before March 1, 2020 when COVID-19 began spreading in the United States	0	1	1	1	0	0	0	0	0	0	0	0	0	2	2	2
1	21805326	ABS		0.287528		1198.26		399.419	(16) Columbus, Ohio	1	1	1	0	0	1	1	1	1	1	2	1	1	1	(0) No	(0) No	(0) No	(0) No	4	(5) Not likely at all	0	(3) No, I did not work for pay last week.		(3) I was laid-off temporarily or furloughed	0	0	0	0	0	0	0	0	0	0	0	0	0	2	2	2
1	21806283	ABS		1.22067		5087.1		1695.7	(16) Columbus, Ohio	1	1	1	0	0	1	1	1	1	1	1	1	1	1	(0) No	(0) No	(0) No	(0) No	1	(2) Very likely	0	(2) Yes, I worked as self-employed in my own business, professional practice, or farm			1	1	1	1	1	0	1	0	0	0	0		1	2	2	2
1	21806686	ABS		1.01162		16066.7		5355.58	(14) Chicago-Naperville-Elgin, Illinois-Indiana-Wisconsin	1	4	4	1	0	2	2	3	2	2	4	1	1	1	(1) Yes	(0) No	(0) No	(0) No	1	(3) Moderately likely	1	(1) Yes, I worked for someone else for wages, salary, piece rate, commission, tips, or payments 'in kind,' for example, food or lodging received as payment for work performed	15		0	0	0	0	0	0	0	0	0	0	0	0	0	2	2	2
1	21807243	ABS		0.668955		8291.25		2763.75	(11) Atlanta-Sandy Springs-Alpharetta, Georgia	2	2	2	2	1	2	2	1	1	1	1	1	1	1	(0) No	(0) No	(0) No	(0) No	4	(4) Not too likely	0	(2) Yes, I worked as self-employed in my own business, professional practice, or farm			0	1	0	0	0	0	0	0	0	0	0	0	1	2	2	2
1	21810503	ABS		0.147528		5151.38		1717.13	(3) Florida	2	1	0	0	0	1	1	1	1	1	2	1	1	1	(0) No	(0) No	(0) No	(0) No	2	(2) Very likely	1	(1) Yes, I worked for someone else for wages, salary, piece rate, commission, tips, or payments 'in kind,' for example, food or lodging received as payment for work performed	10		0	1	0	0	0	0	1	0	0	0	0	0	1	2	2	2
1	21810635	ABS		2.87928		165327		55109.1	(10) Texas	2	2	1	1	1	2	2	1	1	1	1	1	1	1	(0) No	(0) No	(0) No	(0) No	4	(5) Not likely at all	0	(3) No, I did not work for pay last week.		(1) I do not want to be employed at this time	0	0	0	0	0	0	0	0	0	0	0	0	0	2	2	2
1	21811272	ABS		0.452721		2094.03		698.011	(18) Pittsburgh, Pennsylvania	0	2	1	1	1	2	1	1	1	1	1	1	1	1	(0) No	(0) No	(0) No	(0) No	2	(3) Moderately likely	0	(3) No, I did not work for pay last week.		(2) I am retired	0	1	0	0	0	1	1		0	0	1	1	1	2	2	2
1	21812912	ABS		3.89963		193245		64415.1	(1) California	2	0	0	1	0	2	1	1	2	2	1	1	1	1	(0) No	(0) No	(0) No	(0) No	5	(2) Very likely	0	(3) No, I did not work for pay last week.		(2) I am retired	1	0	0	0	0	0	0	0	0	0	0	0	1	2	2	2
1	21815408	ABS		0.77708		27134		9044.67	(3) Florida	2	2	2	1	1	1	1	1	1	1	1	1	1	1	(0) No	(0) No	(0) No	(0) No	1	(1) Extremely likely	0	(3) No, I did not work for pay last week.		(9) I was unemployed and looking for work starting after March 1, 2020 when COVID-19 began spreading in the United States	0	1	0	0	0	0	0	0	0	0	0	0	0	2	2	2
1	21816640	ABS		2.43251		18954.3		6318.09	(9) Oregon	1	2	2	0	0	1	1	2	1	1	1	1	1	1	(0) No	(0) No	(0) No	(0) No	1	(5) Not likely at all	0	(3) No, I did not work for pay last week.		(9) I was unemployed and looking for work starting after March 1, 2020 when COVID-19 began spreading in the United States	0	0	0	0	0	0	0		0	0	0	0	0	2	2	2
1	21818521	ABS		0.934698		46318.8		15439.6	(1) California	1	3	3	2	2	2	2	2	3	3	2	1	1	1	(0) No	(0) No	(0) No	(0) No	4	(3) Moderately likely	0	(2) Yes, I worked as self-employed in my own business, professional practice, or farm			1	0	0	0	0	0	0	0	0	0	0	0	0	2	2	2
1	21820073	ABS		0.834273		2641.39		880.462	(15) Cleveland-Elyria, Ohio	1	1	1	1	1	2	2	1	1		1	1	1	0	(0) No	(0) No	(0) No	(0) No	5	(5) Not likely at all	0	(3) No, I did not work for pay last week.		(2) I am retired	0	0	0	0	0	0	0	0	0	0	0	0	0	2	2	2
1	21820703	ABS		0.340428		11482.2		3827.41	(8) New York	1	1	0	0	0	1	1	1	3	3	1	1	1	1	(0) No	(0) No	(0) No	(0) No	1	(1) Extremely likely	0	(3) No, I did not work for pay last week.		(2) I am retired	1	1	0	0	0	0	0	0	0	0	0	0	0	2		2
1	21821438	ABS		0.194793		2831.19		943.728	(6) Missouri	1	1	2	0	1	2	1	1	2	2	2	1	1	1	(0) No	(0) No	(0) No	(0) No	1	(1) Extremely likely	0	(1) Yes, I worked for someone else for wages, salary, piece rate, commission, tips, or payments 'in kind,' for example, food or lodging received as payment for work performed	40		0	0	0	0	0	0	1	1	0	0	0	0	0	2	2	2
1	21827888	ABS		0.863953		6731.98		2243.99	(9) Oregon	2	1	1	0	1	1	1	1	1	1	2	1	1	1	(0) No	(0) No	(0) No	(0) No	2	(3) Moderately likely	0	(3) No, I did not work for pay last week.		(2) I am retired	0	0	0	0	0	0	1	0	0	0	0	0	0	2	2	2
1	21829714	ABS		2.72129		91786.1		30595.4	(8) New York	2	4	4	0	0	2	2	1	3	2	2	1	1	1	(0) No	(0) No	(0) No	(0) No	2	(1) Extremely likely	0	(1) Yes, I worked for someone else for wages, salary, piece rate, commission, tips, or payments 'in kind,' for example, food or lodging received as payment for work performed	40		0	0	0	0					0	0	0	0	0	2	2	2
1	21831801	ABS		0.987628		15685.7		5228.58	(14) Chicago-Naperville-Elgin, Illinois-Indiana-Wisconsin	0	1	1	0	0	2	2	1	1	1	1	1	1	1	(0) No	(0) No	(0) No	(0) No	4	(4) Not too likely	1	(1) Yes, I worked for someone else for wages, salary, piece rate, commission, tips, or payments 'in kind,' for example, food or lodging received as payment for work performed	45		0	0	0	0	0	0	0	0	0	0	0	0	0	2	2	2
1	21832010	ABS		0.310978		4939.02		1646.34	(14) Chicago-Naperville-Elgin, Illinois-Indiana-Wisconsin		1	2	0	0	2	2	1	1	1	2	1	1	1	(1) Yes	(0) No	(0) No	(0) No	1	(1) Extremely likely	1	(1) Yes, I worked for someone else for wages, salary, piece rate, commission, tips, or payments 'in kind,' for example, food or lodging received as payment for work performed	40		0	0	0	0	0	0	1	0	0	0	0	0	0	2	2	2
1	21834215	ABS		0.310978		4939.02		1646.34	(14) Chicago-Naperville-Elgin, Illinois-Indiana-Wisconsin	1	1	2	1	1	2	2	2	3	1	1	1	1	1	(0) No	(0) No	(0) No	(0) No	1	(1) Extremely likely	0	(1) Yes, I worked for someone else for wages, salary, piece rate, commission, tips, or payments 'in kind,' for example, food or lodging received as payment for work performed	25		0	0	0	0	0	0	0	0	0	0	0	0	0	2	2	2
1	21837519	ABS		0.248643		3613.85		1204.62	(6) Missouri	1	4	4	0	1	2	2	1	1	1	1	0	1	1	(0) No	(0) No	(0) No	(0) No	2	(2) Very likely	0	(3) No, I did not work for pay last week.		(2) I am retired	0	1	0	0	0	0	0	0	0	0	0	0	0	2	2	2
1	21837775	ABS		0.804979		8692.11		2897.37	(4) Louisiana	2	0	1	1	0	2	2	2	2	2	2	1	1	1	(0) No	(0) No	(0) No	(0) No	3	(3) Moderately likely	1	(3) No, I did not work for pay last week.		(3) I was laid-off temporarily or furloughed	0	0	0	0	0	0	1	0	0	0	0	0	0	2	2
1	21841457	ABS		5.01661		288052		96017.3	(10) Texas	1	3	2	1	2	2		1	2	2	2	0	1	1	(0) No	(0) No	(0) No	(0) No	4	(5) Not likely at all	0	(1) Yes, I worked for someone else for wages, salary, piece rate, commission, tips, or payments 'in kind,' for example, food or lodging received as payment for work performed	40		0	0	0	0	0	0		0	0	0	0	0		2	2	2
1	21841506	ABS		0.309484		979.854		326.618	(15) Cleveland-Elyria, Ohio	1	1	1	0	0	1	1	1	1	1	1	1	1	1	(0) No	(0) No	(0) No	(0) No	2	(1) Extremely likely	1	(2) Yes, I worked as self-employed in my own business, professional practice, or farm			0	0	0	0	0	0	0	0	0	0	0	0	0	2	2	2
1	21844757	ABS		0.763936		8248.93		2749.64	(4) Louisiana	1	2	2	0	0	2	2	4	4	3	3	1	1	1	(1) Yes	(0) No	(0) No	(0) No	3	(3) Moderately likely	1	(3) No, I did not work for pay last week.		(1) I do not want to be employed at this time	0		0	1	0	1	1	1	0	0	0	0	1	2	2	2
1	21846681	ABS		0.342115		789.993		263.331	(13) Birmingham-Hoover, Alabama	2	4	4	1	1	2	2	1	1	2	2	1	1	1	(0) No	(0) No	(0) No	(0) No	3	(2) Very likely	0	(3) No, I did not work for pay last week.		(3) I was laid-off temporarily or furloughed	0	0	0	0	0	0	0	0	0	0	0	0	0	2	2	1
1	21847260	ABS		0.1921		2792.04		930.681	(6) Missouri	0	2	1	0	0	1	1	1	2	2	2	1	1	1	(1) Yes	(0) No	(0) No	(0) No	5	(3) Moderately likely	0	(2) Yes, I worked as self-employed in my own business, professional practice, or farm			0	0	0	0	0	0	1	0	0	0	0	0	0	2	2	2
1	21847728	ABS		0.211371		12136.8		4045.61	(10) Texas	1	3	3	0	0	2	2	1	4	4	2	1	1	1	(0) No	(0) No	(0) No	(0) No	1	(1) Extremely likely	0	(3) No, I did not work for pay last week.		(3) I was laid-off temporarily or furloughed	0	0	0	0	0	0	0	0	0	0	0	0	1	2	2	2
1	21848280	ABS		0.891817		1785.16		595.055	(7) Montana	3	1	0	0	0	2	2	1	2	2	1	0	1	1	(0) No	(0) No	(0) No	(0) No	2	(4) Not too likely	0	(1) Yes, I worked for someone else for wages, salary, piece rate, commission, tips, or payments 'in kind,' for example, food or lodging received as payment for work performed	12		0	0	0	0	0	0	0	0	0	0	0	0	0	2	2	2
1	21850439	ABS		3.36303		36727.9		12242.6	(5) Minnesota	2	3	3	1	1	2	2	1	1	1	1	0	1	1	(0) No	(0) No	(0) No	(0) No	2	(2) Very likely	0	(1) Yes, I worked for someone else for wages, salary, piece rate, commission, tips, or payments 'in kind,' for example, food or lodging received as payment for work performed	54		0	0	0	0	0	0	1	0	0	0	0	0	0	2	2	2
1	21851458	ABS		0.892032		9741.95		3247.32	(5) Minnesota	1	1	2	0	0	2	1	1	1	2	1	1	1	1	(0) No	(0) No	(0) No	(0) No	1	(1) Extremely likely	1	(1) Yes, I worked for someone else for wages, salary, piece rate, commission, tips, or payments 'in kind,' for example, food or lodging received as payment for work performed	45		0	0	0	0	0	0	0	0	0	0	0	0	0	2	2	2
1	21852343	ABS		2.53581		5075.97		1691.99	(7) Montana	0	1	1	0	1	2	2	1	1	1	1	1	1	1	(0) No	(0) No	(0) No	(0) No	2	(2) Very likely	0	(3) No, I did not work for pay last week.		(2) I am retired	0	0	0	0	0	0		0	0	0	0	0	0	2	2	2
1	21859563	ABS		0.271439		2930.98		976.995	(4) Louisiana	3	2	0	0	1	2	2	1	1	1	1	1	1	1	(1) Yes	(0) No	(0) No	(0) No	1	(1) Extremely likely	0	(3) No, I did not work for pay last week.		(4) I was not at my usual jobs because I was caring for children not in school	0	1	0	0	0	0	1	0	0	0	0		1	2	2
1	21859748	ABS		0.528813		7685.93		2561.98	(6) Missouri	1	0	0	0	0	2	2	1	1	1	1	0	1	0	(0) No	(0) No	(0) No	(0) No		(98) SKIPPED ON WEB	1	(3) No, I did not work for pay last week.		(8) I was unemployed and looking for work starting before March 1, 2020 when COVID-19 began spreading in the United States	0	0	0	0	0	0		0	0	0	0	1	1	2	2	2
1	21860845	ABS		0.342115		789.993		263.331	(13) Birmingham-Hoover, Alabama	2	0	0	0	0	1	1	1	4	1	3	1	1	1	(0) No	(0) No	(0) No	(0) No	1	(1) Extremely likely	1	(1) Yes, I worked for someone else for wages, salary, piece rate, commission, tips, or payments 'in kind,' for example, food or lodging received as payment for work performed	40		0	0	0	0	0	0	1	0	0	0	0	0	0	2	2	1
1	21862283	ABS		1.20369		14919		4972.99	(11) Atlanta-Sandy Springs-Alpharetta, Georgia	1	2	2	1	1	2	2	2	1	1	1	1	1	1	(0) No	(0) No	(0) No	(0) No	1	(1) Extremely likely	0	(3) No, I did not work for pay last week.		(2) I am retired	1	0	0	0	0	0	0	0	0	0	0	0	0	2	2	2
1	21862866	ABS		1.42059		6570.87		2190.29	(18) Pittsburgh, Pennsylvania	1	0	0	0	0	2	2	2	1	2	2	1	1	0	(0) No	(0) No	(0) No	(0) No	3	(3) Moderately likely	0	(1) Yes, I worked for someone else for wages, salary, piece rate, commission, tips, or payments 'in kind,' for example, food or lodging received as payment for work performed	40		0	0	0	0	0	0	1	1	0	0	0	0	0	2	2	2
1	21862976	ABS		0.300745		952.186		317.395	(15) Cleveland-Elyria, Ohio	2	0	0	0	0	2	2	3	3	4	3	1	1	1	(0) No	(0) No	(0) No	(0) No	1	(1) Extremely likely	0	(3) No, I did not work for pay last week.		(2) I am retired	0	1	0	0	0	0	1	0	0	0	0	1	0	2	2	2
1	21864498	ABS		0.746469		36991.1		12330.4	(1) California	1	2	2	0	1	2	2	2	3	1	2	1	1	1	(0) No	(0) No	(0) No	(0) No	2	(1) Extremely likely	0	(3) No, I did not work for pay last week.		(3) I was laid-off temporarily or furloughed	1	1	0	0	0	0	1	0	0	0	0	0	1	2	2	2
1	21864968	ABS		0.492875		6735.99		2245.33	(17) Phoenix-Mesa-Chandler, Arizona	2	4	2	1	1	2	1	1	1	2	2	0	1	1	(0) No	(0) No	(0) No	(0) No	3	(2) Very likely	0	(1) Yes, I worked for someone else for wages, salary, piece rate, commission, tips, or payments 'in kind,' for example, food or lodging received as payment for work performed	40		0	0	0	0	0	0	1	0	0	0	0	0	0	2	2	2
1	21865184	ABS		2.12109		74063.9		24688	(3) Florida	1	2	0	0	0	2	2	3	1	1	1	1	1	1	(0) No	(0) No	(0) No	(0) No	4	(4) Not too likely	1	(3) No, I did not work for pay last week.		(4) I was not at my usual jobs because I was caring for children not in school		0	0	1	0	0	1	0	0	0	0	1	0	2	2	2
1	21865993	ABS		0.513779		8159.95		2719.98	(14) Chicago-Naperville-Elgin, Illinois-Indiana-Wisconsin	1	1	1	0	0	2	2	1	1	1	1	1	1	1	(0) No	(0) No	(0) No	(0) No	2	(1) Extremely likely	0	(3) No, I did not work for pay last week.		(5) I was not at my usual jobs because I was caring for an elderly person	0	1	0		0	1	1	0	0	0	1	0	0	2	2	2
1	21871876	ABS		0.727497		11554.3		3851.42	(14) Chicago-Naperville-Elgin, Illinois-Indiana-Wisconsin	3	2	1	0	2	2	2	2	4	1	1	1	1	0	(0) No	(0) No	(0) No	(0) No	5	(5) Not likely at all	0	(1) Yes, I worked for someone else for wages, salary, piece rate, commission, tips, or payments 'in kind,' for example, food or lodging received as payment for work performed	40		0	0	0	0	0	0	1	0	0	0	0	0	0	2	2	2
1	21873343	ABS		0.472884		2525.88		841.96	(12) Baltimore-Columbia-Towson, Maryland		2	2	1	1	2	2	1	1	1	1	1	1	1	(0) No	(0) No	(0) No	(0) No	3	(5) Not likely at all	1	(1) Yes, I worked for someone else for wages, salary, piece rate, commission, tips, or payments 'in kind,' for example, food or lodging received as payment for work performed	60		0	0	0	0	0	0	0	0	0	0	0	0	0	2	2	2
1	21874082	ABS		5.26642		302396		100799	(10) Texas	2	1	2	0	1	2	2	1	1	1	1	1	1	1	(0) No	(0) No	(0) No	(0) No	1	(5) Not likely at all	1	(1) Yes, I worked for someone else for wages, salary, piece rate, commission, tips, or payments 'in kind,' for example, food or lodging received as payment for work performed	30		0	0	0	0	0	0	1	0	0	0	0	0	1	2	2
1	21874661	ABS		2.63832		6092.26		2030.75	(13) Birmingham-Hoover, Alabama	2	1	1	0	0	2	2	1	2	3	2	1	1	1	(0) No	(0) No	(0) No	(0) No	4	(4) Not too likely	0	(1) Yes, I worked for someone else for wages, salary, piece rate, commission, tips, or payments 'in kind,' for example, food or lodging received as payment for work performed	38		0	1	0	0	0	0	1	0	0	0	0	0	0	2	2	2
1	21878104	ABS		3.72041		129909		43302.9	(3) Florida	1	1	0	0	1	2	2	1	1	1	1	1	1	1	(0) No	(0) No	(0) No	(0) No	3	(3) Moderately likely	0	(2) Yes, I worked as self-employed in my own business, professional practice, or farm			0	0	0	0	0	0	0	0	0	0	0	0	0	2	2	2
1	21881473	ABS		0.416884		4501.48		1500.49	(4) Louisiana	2	1	2	1	1	2	1	1	1	1	1	0	1	1	(0) No	(0) No	(0) No	(0) No	1	(1) Extremely likely	1	(1) Yes, I worked for someone else for wages, salary, piece rate, commission, tips, or payments 'in kind,' for example, food or lodging received as payment for work performed	1		0	0	0	0	0	0	0	0	0	0	0	0	0	2	2	2
1	21884545	ABS		4.38012		18253.9		6084.65	(16) Columbus, Ohio	1	4	4	2	2	2	1	1	1	1	1	0	1	0	(0) No	(0) No	(0) No	(0) No	5	(5) Not likely at all	1	(1) Yes, I worked for someone else for wages, salary, piece rate, commission, tips, or payments 'in kind,' for example, food or lodging received as payment for work performed	40		0	0	0	0	0	0	0	0	0	0	0	0	0	2	2	2
1	21887266	ABS		0.31945		1706.32		568.774	(12) Baltimore-Columbia-Towson, Maryland	1	1	1	1	1	2	2	1	1	1	1	1	1	1	(0) No	(0) No	(0) No	(0) No	2	(2) Very likely	0	(3) No, I did not work for pay last week.		(2) I am retired	0	1	1	0	0	0	1	0	0	0	0	0	0	2	2	2
1	21887341	ABS		2.8468		13167.7		4389.24	(18) Pittsburgh, Pennsylvania	1	1	1	1	1	2	1	1	1	1	1	1	1	1	(0) No	(0) No	(0) No	(0) No	1	(2) Very likely	0	(1) Yes, I worked for someone else for wages, salary, piece rate, commission, tips, or payments 'in kind,' for example, food or lodging received as payment for work performed	60		0	0	0	0	1	1	1	0	0	0	0	0	0	2	2	1
1	21887658	ABS		0.46048		921.75		307.25	(7) Montana	1	2	2	0	1	2	2	1	1	1	2	1	1	1	(0) No	(0) No	(0) No	(0) No	2	(2) Very likely	1	(2) Yes, I worked as self-employed in my own business, professional practice, or farm			0	1	0	0	0	0	0	0	0	0	0	0		2	2	2
1	21892500	ABS		0.614011		2840.07		946.69	(18) Pittsburgh, Pennsylvania	3		4	3	2	1	1	3	4	2	4	1	1	1	(0) No	(0) No	(0) No	(0) No	3	(3) Moderately likely	1	(3) No, I did not work for pay last week.		(1) I do not want to be employed at this time	0	0	0	1	0	0	1	1	0	0	0	0	1	2	2	2
1	21892853	ABS		1.194		59168.4		19722.8	(1) California	2	1	1	0	0	2	2	1	1	1	1	1	1	1	(0) No	(0) No	(0) No	(0) No	3	(1) Extremely likely	1	(3) No, I did not work for pay last week.		(9) I was unemployed and looking for work starting after March 1, 2020 when COVID-19 began spreading in the United States	0	0	0	1	0	0	0	0	0	0	0	0	1	2	2	2
1	21894011	ABS		1.06302		11079.2		3693.08	(2) Colorado	1	1	1	0	0	2	2	2	1	1	1	1	1	1	(0) No	(0) No	(0) No	(0) No	3	(1) Extremely likely	0	(1) Yes, I worked for someone else for wages, salary, piece rate, commission, tips, or payments 'in kind,' for example, food or lodging received as payment for work performed	40		1	1	0	1	0	0	1	0	0	0	0	0	1	2	2	2
1	21895460	ABS		0.33278		1053.61		351.205	(15) Cleveland-Elyria, Ohio	1	3	2	1	1	2	1	1	1	2	1	1	1	1	(0) No	(0) No	(0) No	(0) No	2	(2) Very likely	1	(3) No, I did not work for pay last week.		(2) I am retired	0	1	0	0	0	0	0	0	0	0	0	0	0	2	2	2
1	21895835	ABS		1.50001		11688.2		3896.06	(9) Oregon	2	1	1	1	1	2	2	1	1	1	1	0	1	0	(0) No	(0) No	(0) No	(0) No	5	(5) Not likely at all	0	(3) No, I did not work for pay last week.		(3) I was laid-off temporarily or furloughed	0	0	0	0	0	0	1	0	0	0	0	0	1	2	2	2
1	21895876	ABS		0.75717		3502.25		1167.42	(18) Pittsburgh, Pennsylvania	1	2	1	1	1	2	2	1	2	1	2	1	1	1	(0) No	(0) No	(0) No	(0) No	3	(4) Not too likely	0	(3) No, I did not work for pay last week.		(2) I am retired	0	1	0	0	0	0	1	0	0	0	1	0	1	2	2	2
1	21896060	ABS		0.423783		848.293		282.764	(7) Montana	1	2	2	1	1	2	2	1	1	1	1	1	1	1	(0) No	(0) No	(0) No	(0) No	3	(2) Very likely	0	(2) Yes, I worked as self-employed in my own business, professional practice, or farm			0	1	0	0	0	0	0	0	0	0	0	0	1	2	2	2
1	21896713	ABS		0.904296		2863.09		954.362	(15) Cleveland-Elyria, Ohio	1	1	0	0	0	2	2	4	1	1	1	1	1	1	(0) No	(0) No	(0) No	(0) No	3	(3) Moderately likely	0	(1) Yes, I worked for someone else for wages, salary, piece rate, commission, tips, or payments 'in kind,' for example, food or lodging received as payment for work performed	4		0		0	0	0	0	1	0	0	0	0	0		2	2	2
1	21897232	ABS		0.822116		27729		9243.01	(8) New York	1	2	1	0	0	2	1	3	2	1	1	1	1	1	(1) Yes	(0) No	(0) No	(0) No	1	(1) Extremely likely	0	(1) Yes, I worked for someone else for wages, salary, piece rate, commission, tips, or payments 'in kind,' for example, food or lodging received as payment for work performed	14		0	0	0	1	0	1	1	0	0	0	0	0	1	1	1	2
1	21897986	ABS		0.485276		5299.74		1766.58	(5) Minnesota	1	1	1	0	0	1	1	1	1	1	1	0	1	1	(0) No	(0) No	(0) No	(0) No	5	(5) Not likely at all	0	(3) No, I did not work for pay last week.		(2) I am retired	0	0	0	0	0	0	0	0	0	0	0	0	0	2	2	2
1	21898922	ABS		1.58612		78600		26200	(1) California	2	4	2	1	1	2	2	1	1	1	1	1	1	1	(0) No	(0) No	(0) No	(0) No	5	(5) Not likely at all	0	(1) Yes, I worked for someone else for wages, salary, piece rate, commission, tips, or payments 'in kind,' for example, food or lodging received as payment for work performed	43		0	1	0	0	0	0	1	0	0	0	0	0		2	2	2
1	21902784	ABS		0.196761		9750.46		3250.15	(1) California	2	1	0	2	1	2	2	1	1	1	1	1	1	1	(0) No	(0) No	(0) No	(0) No	1	(1) Extremely likely	0	(1) Yes, I worked for someone else for wages, salary, piece rate, commission, tips, or payments 'in kind,' for example, food or lodging received as payment for work performed	40		0	1	0	0	0	0	0	0	0	0	1	0	1	2	2	2
1	21903624	ABS		1.51088		16500.4		5500.15	(5) Minnesota	2	4	3	0	1	2	2	1	1	1	2	1	1	1	(0) No	(0) No	(0) No	(0) No	2	(2) Very likely	0	(3) No, I did not work for pay last week.		(3) I was laid-off temporarily or furloughed	0	0	0	1	0	0	1	0	0	0	0	0	1	2	2	2
1	21903649	ABS		0.311557		4257.97		1419.32	(17) Phoenix-Mesa-Chandler, Arizona	1	1	1	0	0	2	2	1	1	3	3	1	1	1	(0) No	(0) No	(0) No	(0) No	2	(1) Extremely likely	1	(3) No, I did not work for pay last week.		(3) I was laid-off temporarily or furloughed	0	1	0	0	0	0	0	0	0	0	0	0	1	2		2
1	21903758	ABS		1.16974		15986.5		5328.85	(17) Phoenix-Mesa-Chandler, Arizona	2	1	1	1	1	1	1	1	2	3	1	0	1	1	(0) No	(0) No	(0) No	(0) No	3	(1) Extremely likely	1	(1) Yes, I worked for someone else for wages, salary, piece rate, commission, tips, or payments 'in kind,' for example, food or lodging received as payment for work performed	40		0	0	0	0	0	1	0	0	0	0	0	0	0	2	2	2
1	21903762	ABS		0.257928		1193.03		397.677	(18) Pittsburgh, Pennsylvania	2	0	0	0	0	2	2	1	1	2	1	1	1	1	(0) No	(0) No	(0) No	(0) No	1	(1) Extremely likely	0	(3) No, I did not work for pay last week.		(2) I am retired	1	1	0	0	0	0	1	0	0	0	1	0	1	2	2	2
1	21905304	ABS		0.362428		1510.4		503.467	(16) Columbus, Ohio	2	1	1	0	0	2	1	2	1	1	1	1	1	0	(0) No	(0) No	(0) No	(0) No	2	(2) Very likely	0	(1) Yes, I worked for someone else for wages, salary, piece rate, commission, tips, or payments 'in kind,' for example, food or lodging received as payment for work performed	36		0	0	0	0	0	0	0	0	0	0	0	0	0	2	2	2
1	21906650	ABS		0.41755		964.184		321.395	(13) Birmingham-Hoover, Alabama	1	2	2	0	0	2	1	2	1	2	2	1	1	1	(0) No	(0) No	(0) No	(0) No	2	(2) Very likely	1	(1) Yes, I worked for someone else for wages, salary, piece rate, commission, tips, or payments 'in kind,' for example, food or lodging received as payment for work performed	40		0	1	0	0	0	0	1	0	0	0	0	0	1	2	2	2
1	21908391	ABS		0.336441		2621.57		873.856	(9) Oregon	1	2	1	0	1	2	2	1	1	1	2	1	1	1	(0) No	(0) No	(0) No	(0) No	2	(98) SKIPPED ON WEB	0	(3) No, I did not work for pay last week.		(2) I am retired	0	0	0	1	0	0	1	0	0	0	1	0	0	2	2	2
1	21910890	ABS		0.564808		32431.1		10810.4	(10) Texas	2		4	1	0	2	2	3	3	4	4	1	1	1	(0) No	(0) No	(0) No	(0) No	3	(3) Moderately likely	1	(1) Yes, I worked for someone else for wages, salary, piece rate, commission, tips, or payments 'in kind,' for example, food or lodging received as payment for work performed	28		0	0	0	0	0	0	1	0	0	0	0	0	1	2		2
1	21911841	ABS		0.261596		2726.47		908.824	(2) Colorado	1	2	1	0	0	2	2	2	2	2	2	1	1	1	(0) No	(0) No	(0) No	(0) No	2	(2) Very likely	0	(3) No, I did not work for pay last week.		(2) I am retired	0	0	0	0	0	0	0	0	0	0	0	0	0	2	2	2
1	21913499	ABS		0.924147		45795.9		15265.3	(1) California	2	0	0	0	0	2	1	4	4	3	2	0	1	1	(0) No	(0) No	(0) No	(0) No	3	(1) Extremely likely	1	(2) Yes, I worked as self-employed in my own business, professional practice, or farm			0	0	0	0	0	0	0	0	0	0	0	0	0	2	2	2
1	21917873	ABS		0.33278		1053.61		351.205	(15) Cleveland-Elyria, Ohio	2	2	3	1	1	2	2	1	1	1	1	1	1	1	(0) No	(0) No	(0) No	(0) No	1	(1) Extremely likely	0	(3) No, I did not work for pay last week.		(2) I am retired	0	1	1	1	0	0	1	0	0	0	0	0	0	2	2	2
1	21918997	ABS		0.600003		6478.8		2159.6	(4) Louisiana	1	1	2	0	0	2	2	1	1	1	1	1	1	1	(0) No	(0) No	(0) No	(0) No	2	(2) Very likely	0	(3) No, I did not work for pay last week.		(3) I was laid-off temporarily or furloughed	0	0	0	0	0	0	0	0	0	0	0	0	0	2	2	2
1	21921041	ABS		0.470832		1490.7		496.9	(15) Cleveland-Elyria, Ohio	3	1	1	0	0	2	2	1	1	1	1	1	1	1	(0) No	(0) No	(0) No	(0) No	1	(1) Extremely likely	1	(3) No, I did not work for pay last week.		(2) I am retired	0	1	0	0	0	0	0	0	0	0	0	0	0	2	2	2
1	21921383	ABS		1.166		66951.2		22317.1	(10) Texas	2	3	3	0	0	2	2	1	1	1	1	1	1	1	(0) No	(0) No	(0) No	(0) No	3	(4) Not too likely	0	(3) No, I did not work for pay last week.		(4) I was not at my usual jobs because I was caring for children not in school	0	0	0	0	0	0	1	0	0	0	0	1	0	2	2	2
1	21921915	ABS		3.3208		112007		37335.6	(8) New York	1	4	4	1	2	2	2	3	1	1	1	1	1	1	(0) No	(0) No	(0) No	(0) No	2	(2) Very likely	0	(3) No, I did not work for pay last week.		(3) I was laid-off temporarily or furloughed	0	1	0	0	0	0	0	0	0	0	0	0	0	2	2	2
1	21922786	ABS		0.918851		10034.8		3344.95	(5) Minnesota	1	2	2	1	1	2	2	4	4	4	4	0	1	1	(0) No	(0) No	(0) No	(0) No	1	(1) Extremely likely	0	(1) Yes, I worked for someone else for wages, salary, piece rate, commission, tips, or payments 'in kind,' for example, food or lodging received as payment for work performed	40		0	0	0	0	0	0	0	0	0	0	0	0	0	2	2	2
1	21926149	ABS		0.412103		1717.42		572.473	(16) Columbus, Ohio	2	3	3	1	3	2	2	4	1	2	1	0	0	1	(0) No	(0) No	(0) No	(0) No	5	(5) Not likely at all	0	(2) Yes, I worked as self-employed in my own business, professional practice, or farm			1	0	0	0	0	0	1	1	0	0	0	0	1	2	2	2
1	21926239	ABS		1.22806		2835.77		945.258	(13) Birmingham-Hoover, Alabama	2	2	2	1	2	2	2	4	2	3	4	1	1	1	(0) No	(0) No	(0) No	(0) No	1	(1) Extremely likely	1	(1) Yes, I worked for someone else for wages, salary, piece rate, commission, tips, or payments 'in kind,' for example, food or lodging received as payment for work performed	12		0	0	0	0	0	1	1	0	0	0	0	0	1	2	2	2
1	21928696	ABS		2.16252		23617.1		7872.35	(5) Minnesota	1	2	2	1	1	2	2	4	4	4	4	1	1	1	(0) No	(0) No	(0) No	(0) No	5	(5) Not likely at all	0	(3) No, I did not work for pay last week.		(1) I do not want to be employed at this time	0	0	0	0	0	0	0	1	0	0	0	0	0	2	2	2
1	21930554	ABS		0.249965		1041.72		347.239	(16) Columbus, Ohio	2	2	2	0	0	2	2	3	2	2	3	1	1	1	(0) No	(0) No	(0) No	(0) No	3	(3) Moderately likely	1	(1) Yes, I worked for someone else for wages, salary, piece rate, commission, tips, or payments 'in kind,' for example, food or lodging received as payment for work performed	45		0	0	0	0	0	0	0	0	0	0	0	0	0	2	2	2
1	21931406	ABS		0.905162		2865.83		955.276	(15) Cleveland-Elyria, Ohio	1	4	3	0	1	2	1	2	3	4	2	0	1	1	(0) No	(0) No	(0) No	(0) No		(4) Not too likely	0	(1) Yes, I worked for someone else for wages, salary, piece rate, commission, tips, or payments 'in kind,' for example, food or lodging received as payment for work performed	25		0	0	1	0	0	0	0	0	0	0	0	0	0	2	2	2
1	21933540	ABS		0.32258		1344.33		448.111	(16) Columbus, Ohio	1	2	4	1	2	2	2	1	2	3	1	1	1	1	(1) Yes	(0) No	(0) No	(0) No		(1) Extremely likely	0	(3) No, I did not work for pay last week.		(3) I was laid-off temporarily or furloughed	0	0	0	0	0	0	0	1	0	0	0	0	1	2	2	2
1	21935242	ABS		3.50632		55688.2		18562.7	(14) Chicago-Naperville-Elgin, Illinois-Indiana-Wisconsin	1	2	0	1	1	2	2	2	1	3	1	1	1	1	(0) No	(0) No	(0) No	(0) No	2	(2) Very likely	0	(3) No, I did not work for pay last week.		(2) I am retired	0	1	0	0	1	0	1	0	0	0	0	0	0	2	2	2
1	21939414	ABS		2.93769		168681		56226.9	(10) Texas	1	4	4	3	3	2	2	1	1	2	1	1	1	1	(1) Yes	(0) No	(0) No	(0) No	3	(1) Extremely likely	0	(3) No, I did not work for pay last week.		(1) I do not want to be employed at this time	0	1	0	0	0	0	1	0	0	0	0	0	1	2	2	2
1	21939826	ABS		0.314149		628.836		209.612	(7) Montana	1	2	1	0	0	1	1	1	1	1	1	1	1	1	(0) No	(0) No	(0) No	(0) No	2	(2) Very likely	0	(3) No, I did not work for pay last week.		(2) I am retired	0	0	0	0	0	0	1	0	0	0	1	0	0	2	2	2
1	21941544	ABS		0.516994		17437.6		5812.54	(8) New York	1	1	0	2		2	2	3	3	2	4	1	1	1	(0) No	(0) No	(0) No	(0) No	1	(1) Extremely likely	1	(1) Yes, I worked for someone else for wages, salary, piece rate, commission, tips, or payments 'in kind,' for example, food or lodging received as payment for work performed	45		0	0	0	0	0	1	1	1	0	0	0	0	1	2	2	2
1	21943865	ABS		0.556199		1760.98		586.992	(15) Cleveland-Elyria, Ohio	1	1	1	0	0	1	2	2	2	1	1	1	1	1	(0) No	(0) No	(0) No	(0) No	3	(3) Moderately likely	1	(1) Yes, I worked for someone else for wages, salary, piece rate, commission, tips, or payments 'in kind,' for example, food or lodging received as payment for work performed	46			1			0	0	0	0	0	0	0	0	0	2	2	2
1	21944036	ABS		0.547534		7958.03		2652.68	(6) Missouri	2	2	1	0	0	2	2	4	1	1	1	1	1	1	(0) No	(0) No	(0) No	(0) No	3	(4) Not too likely	0	(3) No, I did not work for pay last week.		(2) I am retired	0	1	1	0	0	0	0		0	0	0	0	1	2	2	2
1	21944418	ABS		0.773403		1785.9		595.3	(13) Birmingham-Hoover, Alabama	1	2	1	0	0	1	2	4	4	4	4	1	1	1	(0) No	(0) No	(0) No	(0) No	2	(1) Extremely likely	1	(2) Yes, I worked as self-employed in my own business, professional practice, or farm			0	0	0	0	0	0	0	1	0	0	0	0	0	2	2	2
1	21945358	ABS		0.326682		2545.52		848.507	(9) Oregon	1	3	3	0	0	2	2	2	2	2	1	0	1	1	(0) No	(0) No	(0) No	(0) No	1	(1) Extremely likely	1	(2) Yes, I worked as self-employed in my own business, professional practice, or farm			0	0	0	0	0	0	1	0	0	0	0	0	0	2	2	2
1	21945594	ABS		1.65442		24045.9		8015.31	(6) Missouri	2	2	2	0	0	2	2	1	1	1	2	0	1	1	(0) No	(0) No	(0) No	(0) No	3	(3) Moderately likely	1	(1) Yes, I worked for someone else for wages, salary, piece rate, commission, tips, or payments 'in kind,' for example, food or lodging received as payment for work performed	40		1	1	0	0	0	0	1	0	0	0	0	0	1	2	2	2
1	21946509	ABS		0.771764		8428.49		2809.5	(5) Minnesota	1	3	4	0	0	2	2	2	3	1	3	1	1	1	(0) No	(0) No	(0) No	(0) No	3	(3) Moderately likely	0	(2) Yes, I worked as self-employed in my own business, professional practice, or farm			0	0	0	0	0	0	1	1	0	0	0	1	0	2	2	2
1	21946786	ABS		2.47415		13215.5		4405.17	(12) Baltimore-Columbia-Towson, Maryland	1	0	1	0	1	2	2	1	1	1	1	1	1	1	(0) No	(0) No	(0) No	(0) No	4	(3) Moderately likely	0	(3) No, I did not work for pay last week.		(4) I was not at my usual jobs because I was caring for children not in school	0	0	0	0	0	1	0	1	0	0	0	0	1	2	2	2
1	21947221	ABS		0.411455		4442.87		1480.96	(4) Louisiana	3	1	1	0	0	1	1	1	1	1	1	1	1	1	(0) No	(0) No	(0) No	(0) No	1	(1) Extremely likely	0	(3) No, I did not work for pay last week.		(2) I am retired	0	1	0	0	0	0	1	0	0	0	0	0	1	2	2	2
1	21950878	ABS		0.547927		5916.48		1972.16	(4) Louisiana	2	0	0	0	0	2	1	1	1	1	1	1	1	1	(0) No	(0) No	(0) No	(0) No	2	(2) Very likely	0	(3) No, I did not work for pay last week.		(3) I was laid-off temporarily or furloughed	0	0	0	0	0	0	0	0	0	0	0	0	0	2	2	2
1	21951444	ABS		0.982962		14286.7		4762.22	(6) Missouri	1	2	3	1	1	2		1	1	1	1	0	1	0	(0) No	(0) No	(0) No	(0) No	2	(2) Very likely		(3) No, I did not work for pay last week.		(2) I am retired	0	1	1	1	0	1	1	0	0	0	0	0	0	2	2	2
1	21952287	ABS		0.450307		22314.8		7438.28	(1) California	2	2	2	0	0	2	2	1	1	1	1	1	1	1	(0) No	(0) No	(0) No	(0) No	1	(1) Extremely likely	1	(1) Yes, I worked for someone else for wages, salary, piece rate, commission, tips, or payments 'in kind,' for example, food or lodging received as payment for work performed	40		0	0	0	0	0	0	1	0	0	0	0	0	0	2	2	2
1	21954667	ABS		0.83603		29192.4		9730.8	(3) Florida	2	1	1	0	1	2	2	1	1	1	1	0	1	1	(0) No	(0) No	(0) No	(0) No	4	(2) Very likely	0	(3) No, I did not work for pay last week.		(4) I was not at my usual jobs because I was caring for children not in school	0	0	0	0	0	1	1	0	1	0	0	1	0	2	2	2
1	21955250	ABS		3.51256		36609.4		12203.1	(2) Colorado	1	2	2	0	0	1	1	1	1	1	1	1	1	1	(0) No	(0) No	(0) No	(0) No	3	(3) Moderately likely	0	(1) Yes, I worked for someone else for wages, salary, piece rate, commission, tips, or payments 'in kind,' for example, food or lodging received as payment for work performed	24		1	1	0	0	0	0	0	0	0	0	1	0	1	2	2	2
1	21955422	ABS		0.649197		7009.98		2336.66	(4) Louisiana	2	2	2	1	1	2	2	1	1	1	2	1	1	1	(1) Yes	(0) No	(0) No	(0) No		(3) Moderately likely	0	(1) Yes, I worked for someone else for wages, salary, piece rate, commission, tips, or payments 'in kind,' for example, food or lodging received as payment for work performed	40		0	0	0	0	0	0	0	0	0	0	0	0	1	2	2	2
1	21956567	ABS		0.227256		11261.6		3753.88	(1) California	2	1	1	1	1		1	4	3	2	2	1	1	1	(1) Yes	(0) No	(0) No	(0) No	1	(1) Extremely likely	0	(1) Yes, I worked for someone else for wages, salary, piece rate, commission, tips, or payments 'in kind,' for example, food or lodging received as payment for work performed	40		0	0	0	0	0	0	1	0	0	0	0	0	1	2	2	2
1	21957916	ABS		0.82895		3454.61		1151.54	(16) Columbus, Ohio	1	1	0	1	0	2	2	2	2	1	1	1	1	1	(0) No	(0) No	(0) No	(0) No	2	(2) Very likely	0	(3) No, I did not work for pay last week.		(2) I am retired	1	0	0	0	0	0	0	0	0	0	0	0	0	2	2	2
1	21957958	ABS		2.45995		26865.4		8955.12	(5) Minnesota	1	2	2	0	0	2	2	1	1	1	1	0	1	1	(0) No	(0) No	(0) No	(0) No	1	(1) Extremely likely	1	(3) No, I did not work for pay last week.		(2) I am retired	0	1	0	0	0	0	1	0	0	0	0	0	1	2	2
1	21958567	ABS		1.15955		12520.7		4173.58	(4) Louisiana	1	1	1	0	1	2	2	1	1	1	1	0	1	0	(0) No	(0) No	(0) No	(0) No	5	(5) Not likely at all	0	(3) No, I did not work for pay last week.		(1) I do not want to be employed at this time	0	0	0	0	0	0	0	0	0	0	0	0	0	2	2	2
1	21958727	ABS		0.372948		746.536		248.845	(7) Montana	1	3	3	1	1	2	2	1	1	1	1	1	1	1	(0) No	(0) No	(0) No	(0) No	2	(2) Very likely	1	(3) No, I did not work for pay last week.		(3) I was laid-off temporarily or furloughed	0	1	0	0	0	0	0	0	0	0	0	0	0	2	2	2
1	21959006	ABS		0.3245		4021.96		1340.65	(11) Atlanta-Sandy Springs-Alpharetta, Georgia	2	3	3	0	0	2	2	1	1	1	1	0	1	1	(1) Yes	(0) No	(0) No	(0) No	3	(1) Extremely likely	1	(3) No, I did not work for pay last week.		(2) I am retired	1	1	0	0	0	0	0	0	0	0	0	0	1	2	2	2
1	21959330	ABS		1.11439		16196.9		5398.96	(6) Missouri	2	3	3	1	1	2	2	2	2	2	1	1	1	1	(0) No	(0) No	(0) No	(0) No	5	(5) Not likely at all	1	(1) Yes, I worked for someone else for wages, salary, piece rate, commission, tips, or payments 'in kind,' for example, food or lodging received as payment for work performed	40		0	0	0	0	0	0	0	0	0	0	0	0	0	2	2	2
1	21959432	ABS		0.395252		3079.83		1026.61	(9) Oregon	1	1	1	1	2	2	2	1	1	1	1	0	0	1	(0) No	(0) No	(0) No	(0) No	2	(3) Moderately likely	0	(3) No, I did not work for pay last week.		(8) I was unemployed and looking for work starting before March 1, 2020 when COVID-19 began spreading in the United States	1	0	1	0	0	0	1	0	0	0	0	0	0	2	2	2
1	21962744	ABS		1.31538		6084.23		2028.08	(18) Pittsburgh, Pennsylvania	2	2	2	0	0	2	2	1	4	1	1	1	1	1	(0) No	(0) No	(0) No	(0) No	2	(1) Extremely likely	0	(1) Yes, I worked for someone else for wages, salary, piece rate, commission, tips, or payments 'in kind,' for example, food or lodging received as payment for work performed	31		0	0	1	0	0	0	1	0	0	0	0	0	1	2	2	2
1	21962889	ABS		1.38188		15091.6		5030.55	(5) Minnesota	2	4	2	0	0	2	2	1	1	3	3	0	1	1	(0) No	(0) No	(0) No	(0) No	1	(1) Extremely likely	1	(3) No, I did not work for pay last week.		(3) I was laid-off temporarily or furloughed	0	0	0	0	0	0	1	0	0	0	0	0	0	2	2	2
1	21963860	ABS		1.14467		56724.1		18908	(1) California	3	2	4	1	1	2	2	1	1	1	1	1	1	1	(0) No	(0) No	(0) No	(0) No	1	(1) Extremely likely	0	(3) No, I did not work for pay last week.		(3) I was laid-off temporarily or furloughed	0	0	0	0	0	0	0	0	0	0	0	0	0	2	2	2
1	21965113	ABS		2.77807		159515		53171.8	(10) Texas	2	1	0	1	1	2	1	3	1	3	2	1	1	1	(0) No	(0) No	(0) No	(0) No	2	(3) Moderately likely	0	(1) Yes, I worked for someone else for wages, salary, piece rate, commission, tips, or payments 'in kind,' for example, food or lodging received as payment for work performed	25		0	0	0	0	0	0	1	0	0	0	0	0	0	2	2	2
1	21965807	ABS		0.43579		1379.75		459.917	(15) Cleveland-Elyria, Ohio	1	3	3	2	2	2	2	2	1	1	1	1	1	1	(0) No	(0) No	(0) No	(0) No	3	(3) Moderately likely	1	(3) No, I did not work for pay last week.		(3) I was laid-off temporarily or furloughed	1	1	0	0	0	0	1	0	0	0	0	0	1	2	2	2
1	21972191	ABS		1.4736		7871.11		2623.7	(12) Baltimore-Columbia-Towson, Maryland	1	0	1	1	1	2	2	1	3	1	3	1	1	1	(1) Yes	(0) No	(0) No	(0) No	2	(2) Very likely	1	(3) No, I did not work for pay last week.		(2) I am retired	1	1	1	0	1	1	1	1	0	0	0	1	1	2	2	2
1	21973958	ABS		0.702984		7590.77		2530.26	(4) Louisiana	1	2	3	0	0	2	1	3	3	4	4	1	1	1	(0) No	(0) No	(0) No	(0) No	2	(2) Very likely	0	(1) Yes, I worked for someone else for wages, salary, piece rate, commission, tips, or payments 'in kind,' for example, food or lodging received as payment for work performed	40		0	0	0	0	0	0	0	1	0	0	0	0	0	2	2	2
1	21976315	ABS		0.887945		12905.7		4301.89	(6) Missouri	2	2	2	0	0	2	1	2	1	1	1	1	1	1	(0) No	(0) No	(0) No	(0) No	2	(2) Very likely	1	(3) No, I did not work for pay last week.		(4) I was not at my usual jobs because I was caring for children not in school	1	1	0	0	0	0	0	0	0	0	0	0	1	2	2	1
1	21977019	ABS		0.957807		11871.4		3957.13	(11) Atlanta-Sandy Springs-Alpharetta, Georgia	2	4	4	1	1	2	2	1	1	1	1	1	1	1	(0) No	(0) No	(0) No	(0) No	3	(1) Extremely likely	1	(1) Yes, I worked for someone else for wages, salary, piece rate, commission, tips, or payments 'in kind,' for example, food or lodging received as payment for work performed	40		0	0	0	0	0	0	1	0	0	0	0	0	0	2	2	2
1	21981039	ABS		1.66987		22821.7		7607.22	(17) Phoenix-Mesa-Chandler, Arizona	1	2	0	1	0	2	1	1	1	2	1	1	1	1	(0) No	(0) No	(0) No	(0) No	3	(4) Not too likely	0	(3) No, I did not work for pay last week.		(3) I was laid-off temporarily or furloughed	0	0	0	0	0	0	0	0	0	0	0	0	0	2	2	2
1	21981202	ABS		0.544091		26962.3		8987.44	(1) California	0	0	1	1	1	2	2	1	1	1	1	1	1	1	(0) No	(0) No	(0) No	(0) No	2	(2) Very likely	0	(3) No, I did not work for pay last week.		(2) I am retired	0	1	0	0	0	0	0	0	0	0	0	0	0	2	2	2
1	21981585	ABS		0.415382		959.178		319.726	(13) Birmingham-Hoover, Alabama	1	2	3	1	1	2	1	2	3	1	2	1	1	1	(0) No	(0) No	(0) No	(0) No	3	(2) Very likely	1	(1) Yes, I worked for someone else for wages, salary, piece rate, commission, tips, or payments 'in kind,' for example, food or lodging received as payment for work performed	50		0	0	0	1	0	0	1	0	0	0	0	0	0	2	2	2
1	21981727	ABS		0.45746		915.705		305.235	(7) Montana	1	0	0	0	1	1	1	2	2	1	1	1	1	1	(0) No	(0) No	(0) No	(0) No	2	(1) Extremely likely	0	(2) Yes, I worked as self-employed in my own business, professional practice, or farm			0	0	0	0	0	0	0	0	0	0	0	0	0	2	2	1
1	21984144	ABS		2.25515		23504.1		7834.71	(2) Colorado	0	1	1	2	2	2	2	2	1	1	1	1	1	0	(0) No	(0) No	(0) No	(0) No	2	(2) Very likely	0	(1) Yes, I worked for someone else for wages, salary, piece rate, commission, tips, or payments 'in kind,' for example, food or lodging received as payment for work performed	25		0	0	0	0	0	0	1	0	0	0	0	0	0	2	2	2
1	21984624	ABS		0.253351		1353.25		451.085	(12) Baltimore-Columbia-Towson, Maryland	1	2	2	1	1	2	2	1	1	1	1	1	1	1	(0) No	(0) No	(0) No	(0) No	3	(3) Moderately likely	0	(3) No, I did not work for pay last week.		(2) I am retired	0	0	0	0	0	0	0	0	0	0	0	0	0	2	2	2
1	21986818	ABS		1.59947		16670.4		5556.8	(2) Colorado	1	0	0	0	1	1	1	2	1	1	1	1	1	1	(0) No	(0) No	(0) No	(0) No	5	(4) Not too likely	1	(3) No, I did not work for pay last week.		(2) I am retired	0	0	0	1	0	0	1	1	0	0	0	1	1	2	2	2
1	21990248	ABS		0.760696		37696.1		12565.4	(1) California	1	1	2	1	1	2	2	1	1	1	1	1	1	1	(0) No	(0) No	(0) No	(0) No	2	(2) Very likely	0	(3) No, I did not work for pay last week.		(2) I am retired	0	1	0	0	0	0	1	0	0	0	0	0	1	2	2	2
1	21993274	ABS		1.51483		51093.5		17031.2	(8) New York	2	0	2	0	1	2	2	1	1	2	1	1	1	1	(0) No	(0) No	(0) No	(0) No	2	(1) Extremely likely	1	(3) No, I did not work for pay last week.		(1) I do not want to be employed at this time	0	0	0	0	0	0	0	0	0	0	0	1	0		2	1
1	21994959	ABS		0.705351		24629.4		8209.79	(3) Florida	1	1	0	0	1	2	1	1	1	2	3	0	1	1	(0) No	(0) No	(0) No	(0) No	1	(1) Extremely likely	1	(1) Yes, I worked for someone else for wages, salary, piece rate, commission, tips, or payments 'in kind,' for example, food or lodging received as payment for work performed	25		1	1	0	0	0	1	1	0	0	0	0	0	1	2	2	2
1	21995942	ABS		0.604776		1914.78		638.259	(15) Cleveland-Elyria, Ohio	1	3	2	1	3	1	2	1	1	1	1	1	1	1	(0) No	(0) No	(0) No	(0) No	2	(2) Very likely	0	(3) No, I did not work for pay last week.		(2) I am retired	0	1	0	0	0	0	0	0	0	0	0	0	0	2	2	2
1	21997970	ABS		0.347269		4304.16		1434.72	(11) Atlanta-Sandy Springs-Alpharetta, Georgia	2	2	2	1	1	1	1	1	1	1	1	1	1	1	(0) No	(0) No	(0) No	(0) No	1	(1) Extremely likely	0	(2) Yes, I worked as self-employed in my own business, professional practice, or farm			0	0	0	0	0	0	0	1	0	0	0	0	1	2	2	2
1	21998620	ABS		3.40925		14207.9		4735.96	(16) Columbus, Ohio	3	3	3	1	1	2	2	1	1	1	1	0	0	0	(0) No	(0) No	(1) Yes	(0) No	5	(5) Not likely at all	0	(3) No, I did not work for pay last week.		(3) I was laid-off temporarily or furloughed	0	0	0	0	0	0	0	0	0	0	0	0	0	2	2	2
1	22001669	ABS		0.365596		1157.51		385.837	(15) Cleveland-Elyria, Ohio	2	1	1	0	0	1	1	1	1	1	1	0	1	1	(1) Yes	(0) No	(0) No	(0) No	1	(1) Extremely likely	0	(3) No, I did not work for pay last week.		(2) I am retired	0	0	1	0	0	0	1	0	0	0	0	0	0	2	2	2
1	22002290	ABS		0.842329		6563.47		2187.82	(9) Oregon	1	4	2	0	1	2	2	1	2	1	2	1	1	1	(1) Yes	(0) No	(0) No	(0) No	2	(2) Very likely	1	(3) No, I did not work for pay last week.		(5) I was not at my usual jobs because I was caring for an elderly person	0	0	0	0	0	1	0	1	0	0	0	0	1	2	2	2
1	22003021	ABS		0.823697		1648.81		549.602	(7) Montana	1	4	4	0	0	1	1	1	3	4	3	1	1	1	(0) No	(0) No	(0) No	(0) No	1	(2) Very likely	0	(3) No, I did not work for pay last week.		(1) I do not want to be employed at this time	0	0	0	1	0	0	1	1	0	0	0	0	0	2	2	2
1	22004824	ABS		3.31156		164104		54701.2	(1) California	1	1	0	0	1	2	2	1	1	1	1	1	1	1	(0) No	(0) No	(0) No	(0) No	2	(3) Moderately likely	1	(3) No, I did not work for pay last week.		(5) I was not at my usual jobs because I was caring for an elderly person	0	1	0	0	0	0	0	0	0	0	0	0	1	2	2	2
1	22005537	ABS		0.305871		968.416		322.805	(15) Cleveland-Elyria, Ohio	2	1	1	0	0	2	1	2	2	2	1	1	1	1	(0) No	(0) No	(0) No	(0) No	1	(1) Extremely likely	0	(3) No, I did not work for pay last week.		(3) I was laid-off temporarily or furloughed	0	0	0	0	0	0	0	0	0	0	1	0	0	2	2	2
1	22006180	ABS		4.23759		19600.7		6533.57	(18) Pittsburgh, Pennsylvania	1			1	2	2	2	1	1	1	1	1	1	1	(0) No	(0) No	(0) No	(0) No		(88) Already done this	0	(3) No, I did not work for pay last week.		(3) I was laid-off temporarily or furloughed	0	0	0		0	0	1	0	0	0	0	0	0	2	2	2
1	22006425	ABS		0.17743		5984.52		1994.84	(8) New York	3	1	1	0	1	2	1	2	1	1	1	1	1	1	(0) No	(0) No	(0) No	(0) No	2	(2) Very likely	1	(3) No, I did not work for pay last week.		(3) I was laid-off temporarily or furloughed	0	0	0	0	0	0	1	0	0	0	0	1	0	2	2	2
1	22006995	ABS		0.31721		1694.36		564.786	(12) Baltimore-Columbia-Towson, Maryland	1	1	1	0	0	1	1	1	1	1	2	1	1	1	(0) No	(0) No	(0) No	(0) No	1	(1) Extremely likely	0	(1) Yes, I worked for someone else for wages, salary, piece rate, commission, tips, or payments 'in kind,' for example, food or lodging received as payment for work performed	32		0	0	0	0	0	0	1	0	0	0	0	0	0	2	2	2
1	22007434	ABS		0.850831		6629.73		2209.91	(9) Oregon	3	1	0	0	0	1	1	1	1	1	1	0	1	1	(0) No	(0) No	(0) No	(0) No	4	(3) Moderately likely	0	(3) No, I did not work for pay last week.		(2) I am retired	0	1	0	0	0	0	0	0	0	0	0	0	0	2	2	2
1	22010700	ABS		0.91183		7105.03		2368.34	(9) Oregon	2	1	1	0	1	2	1	2	1	1	1	0	1	1	(0) No	(0) No	(0) No	(0) No	5	(5) Not likely at all	0	(1) Yes, I worked for someone else for wages, salary, piece rate, commission, tips, or payments 'in kind,' for example, food or lodging received as payment for work performed	40		0	0	0	0	0	0	0	0	0	0	0	0	1	2	2	2
1	22011954	ABS		1.63159		5165.78		1721.93	(15) Cleveland-Elyria, Ohio	2	4	3	0	1	2	2	1	1	3	2	1	1	1	(1) Yes	(0) No	(0) No	(0) No	3	(1) Extremely likely	0	(3) No, I did not work for pay last week.		(8) I was unemployed and looking for work starting before March 1, 2020 when COVID-19 began spreading in the United States	1	1	0	0	0	0	1	1	0	0	0	0	1	2	2	2
1	22013265	ABS		0.753152		2384.55		794.85	(15) Cleveland-Elyria, Ohio	1	1	4	4	0	2	2	1	1	1	1	0	1	1	(0) No	(0) No	(0) No	(0) No	4	(2) Very likely	0	(3) No, I did not work for pay last week.		(3) I was laid-off temporarily or furloughed	0	0	0	0	0	0	0	0	0	0	0	0	0	2	2	2
1	22014407	ABS		3.22426		34815.4		11605.1	(4) Louisiana	2	2	2	0	0	2	2	1	4	4	1	1	1	1	(0) No	(0) No	(0) No	(0) No	5	(3) Moderately likely	0	(3) No, I did not work for pay last week.		(3) I was laid-off temporarily or furloughed	0	0	0	0	0	0	0	0	0	0	0	0	1	2	2	2
1	22016198	ABS		0.255098		4051.53		1350.51	(14) Chicago-Naperville-Elgin, Illinois-Indiana-Wisconsin	0	1	1	0	2	2	2	1	1	3	1	1	1	1	(0) No	(0) No	(0) No	(0) No	1	(1) Extremely likely	0	(2) Yes, I worked as self-employed in my own business, professional practice, or farm			0	1	0	0	0	0	1	0	0	0	0	0	1	2	2	2
1	22016923	ABS		0.81572		1632.84		544.279	(7) Montana	2	1	2	0	0	2	2	1	1	1	1	1	1	1	(0) No	(0) No	(0) No	(0) No	1	(1) Extremely likely	1	(3) No, I did not work for pay last week.		(2) I am retired	0	1	0	0	0	0	0	0	0	0	0	0	0	2	2	2
1	22021894	ABS		0.39588		1649.81		549.937	(16) Columbus, Ohio	0	3	3	2	2	2	2	1	1	1	1	0	1	1	(0) No	(0) No	(0) No	(0) No	2	(2) Very likely	0	(2) Yes, I worked as self-employed in my own business, professional practice, or farm			0	1	0	0	0	0	0	0	0	0	0	0	1	2	2	2
1	22026420	ABS		0.276263		1151.31		383.77	(16) Columbus, Ohio	2	1	1	0	0	1	1	1	1	1	1	1	1	1	(0) No	(0) No	(0) No	(0) No	1	(1) Extremely likely	1	(1) Yes, I worked for someone else for wages, salary, piece rate, commission, tips, or payments 'in kind,' for example, food or lodging received as payment for work performed	40		0	0	0	0	0	0	0	0	0	0	0	0	0	2	2	2
1	22027925	ABS		0.76114		2409.84		803.281	(15) Cleveland-Elyria, Ohio	2	4	3	0	0	2	2	4		1	1	1	1	1	(0) No	(0) No	(0) No	(0) No	3	(1) Extremely likely	1	(3) No, I did not work for pay last week.		(2) I am retired	0	0	0	0	0	0	1	0	0	0	0	0	0	2	2	2
1	22028922	ABS		0.68391		7384.81		2461.6	(4) Louisiana	2	4		0	0	2	1	4	1	1	3	0	1	1	(0) No	(0) No	(0) No	(0) No	1	(1) Extremely likely	1	(1) Yes, I worked for someone else for wages, salary, piece rate, commission, tips, or payments 'in kind,' for example, food or lodging received as payment for work performed	40		0	1	0	1	0	1	1	0	0	0	0	0	1	2	2	2
1	22032074	ABS		0.171046		2486.03		828.678	(6) Missouri	1	0	0	0	0	1	1	1	1	2	1	1	1	1	(0) No	(0) No	(0) No	(0) No	1	(1) Extremely likely	0	(3) No, I did not work for pay last week.		(2) I am retired	0	0	0	0	0	0	1	0	0	0	0	0	0	2	2	2
1	22033127	ABS		0.70526		7615.36		2538.45	(4) Louisiana	2	0	1	1	0	1	1	2	3	2	4	1	1	1	(0) No	(0) No	(0) No	(0) No	4	(4) Not too likely	1	(3) No, I did not work for pay last week.		(3) I was laid-off temporarily or furloughed	0	0	0	0	0	0	0	0	0	0	0	0	0	2	2	2
1	22033380	ABS		0.286515		3093.77		1031.26	(4) Louisiana	2	1	1	0	0	2	2	2	1	1	1	1	1	1	(0) No	(0) No	(0) No	(0) No	2	(2) Very likely	0	(1) Yes, I worked for someone else for wages, salary, piece rate, commission, tips, or payments 'in kind,' for example, food or lodging received as payment for work performed	40		0	0	0	0	0	0	0	0	0	0	1	0	0	2	2	2
1	22033626	ABS		0.364638		1519.61		506.537	(16) Columbus, Ohio	2	2	2	0	0	2	1	1	2	1	1	1	1	1	(1) Yes	(0) No	(0) No	(0) No	3	(3) Moderately likely	1	(1) Yes, I worked for someone else for wages, salary, piece rate, commission, tips, or payments 'in kind,' for example, food or lodging received as payment for work performed	40		0	0	0	0	0	0	1	0	0	0	0	0	0	2	2	2
1	22033723	ABS		1.61545		3730.3		1243.43	(13) Birmingham-Hoover, Alabama	2			1	1	2	2	1	1	1	1	0	0	1	(0) No	(0) No	(0) No	(0) No	4	(4) Not too likely		(3) No, I did not work for pay last week.		(1) I do not want to be employed at this time	0	0	0	0	0	0	0	0	0	0	0	0	0	2	2	2
1	22034976	ABS		0.257673		2007.8		669.268	(9) Oregon	1	0	0	0	1	1	1	3	3	1	1	1	1	1	(0) No	(0) No	(0) No	(0) No	1	(1) Extremely likely	0	(3) No, I did not work for pay last week.		(2) I am retired	0	1	1	0	0	1	0	0	0	0	0	0		2	2	2
1	22035321	ABS		0.592871		34042.4		11347.5	(10) Texas	2	1	2	1	0	2	2	1	2	1	1	1	1	1	(1) Yes	(0) No	(0) No	(0) No	2	(3) Moderately likely	1	(1) Yes, I worked for someone else for wages, salary, piece rate, commission, tips, or payments 'in kind,' for example, food or lodging received as payment for work performed	45		0	0	0	0	0	0	0	0	0	0	0	0	1	2	2	2
1	22035776	ABS		1.21225		17619.2		5873.07	(6) Missouri	1	2	2	0	1	2	2	1	2	2	2	1	1	1	(0) No	(0) No	(0) No	(0) No	2	(1) Extremely likely	1	(1) Yes, I worked for someone else for wages, salary, piece rate, commission, tips, or payments 'in kind,' for example, food or lodging received as payment for work performed	40		0	0	0	0	0	1	1	0	0	0	0	0	0	2	2	2
1	22035961	ABS		1.11747		5168.78		1722.93	(18) Pittsburgh, Pennsylvania	2	2	1	0	1	2	2	2	1		2	1	1	1	(0) No	(0) No	(0) No	(0) No	3	(3) Moderately likely	1	(3) No, I did not work for pay last week.		(8) I was unemployed and looking for work starting before March 1, 2020 when COVID-19 began spreading in the United States	0	0	0	1	0	1	0	0	0	0	0	0	0	2	2	2
1	22040271	ABS		1.49069		6895.08		2298.36	(18) Pittsburgh, Pennsylvania	2	3	3	0	0	1	1	2	3	2	2	1	1	1	(0) No	(0) No	(0) No	(0) No	1	(1) Extremely likely	1	(1) Yes, I worked for someone else for wages, salary, piece rate, commission, tips, or payments 'in kind,' for example, food or lodging received as payment for work performed	40		0	0	0	0	0	0	0	1	0	0	0	0	0	2	2	2
[truncated: 23,941 more rows]
[truncated: 27 more columns]
